# Supplementary material for: AI enabled pulse-echo based SHM system integrated with robotic gripper for the inspection of pipelines
Source: Sci Rep. 2026 Apr 21;16:18560. doi: 10.1038/s41598-026-44964-w (PMC13269995; doi:10.1038/s41598-026-44964-w)
Supplement: Supplementary file 1 — Supplementary Information 1. [file 41598_2026_44964_MOESM1_ESM.csv]

index	Healthy_(a)	Healthy_(ac)	D_105cm(a)	D_105cm(ac)	D90_1cm(a)	D90_1cm(ac)	D45_1cm(a)	D45_1cm(ac)	D135_1cm(a)	D135_1cm(ac)
1	35.200001	40	4	22	26	28	34	26	26	32
2	35.200001	40	4	22	26	28	34	26	26	32
3	35.200001	40.799999	6	20	28	30	32	28	28	34
4	35.200001	40	6	24	24	28	34	26	26	34
5	35.200001	39.200001	6	22	26	30	34	30	30	34
6	35.200001	38.400002	4	24	24	28	32	28	28	32
7	35.200001	37.599998	6	20	28	30	32	30	30	34
8	35.200001	36.799999	6	22	26	28	32	28	28	32
9	35.200001	36.799999	6	22	28	30	30	30	30	34
10	35.200001	36	6	22	26	30	32	28	28	32
11	35.200001	36	6	20	28	30	32	30	30	34
12	35.200001	36	6	24	26	28	32	28	28	34
13	35.200001	36.799999	6	22	28	30	32	30	30	36
14	35.200001	36.799999	6	22	26	28	32	28	28	32
15	34.400002	36.799999	8	22	26	30	32	32	32	36
16	35.200001	36.799999	8	22	24	28	32	28	28	34
17	34.400002	36.799999	8	22	28	32	32	30	30	34
18	35.200001	36.799999	6	22	26	30	32	28	28	34
19	34.400002	36.799999	6	20	28	32	30	30	30	36
20	35.200001	37.599998	4	22	24	28	32	28	28	34
21	34.400002	38.400002	6	22	28	30	30	30	30	34
22	35.200001	38.400002	6	22	26	28	34	26	26	32
23	35.200001	38.400002	8	20	26	28	32	30	30	34
24	35.200001	37.599998	8	24	24	28	34	28	28	34
25	35.200001	38.400002	6	22	26	30	34	28	28	34
26	35.200001	37.599998	6	22	24	28	34	26	26	32
27	34.400002	36.799999	6	22	26	30	32	28	28	34
28	35.200001	35.200001	6	24	24	28	34	28	28	32
29	35.200001	35.200001	4	22	26	28	30	30	30	34
30	35.200001	35.200001	4	24	24	26	34	28	28	32
31	35.200001	35.200001	6	20	26	28	32	30	30	34
32	35.200001	36	4	22	24	24	36	28	28	32
33	34.400002	36.799999	6	22	28	28	32	30	30	34
34	35.200001	37.599998	4	24	28	28	34	28	28	34
35	34.400002	37.599998	8	22	28	30	32	28	28	32
36	35.200001	37.599998	4	24	26	28	32	28	28	34
37	34.400002	37.599998	6	22	28	30	32	28	28	34
38	35.200001	36.799999	4	22	26	30	34	28	28	34
39	34.400002	37.599998	6	20	28	30	30	28	28	36
40	35.200001	37.599998	4	22	26	28	32	28	28	34
41	35.200001	37.599998	6	20	28	30	30	30	30	36
42	35.200001	37.599998	4	22	26	28	32	28	28	34
43	35.200001	37.599998	6	20	28	30	30	30	30	36
44	36	37.599998	6	22	28	26	32	30	30	34
45	35.200001	37.599998	6	20	26	30	32	30	30	36
46	36	36.799999	8	22	26	30	32	28	28	34
47	35.200001	36.799999	10	20	30	32	30	28	28	36
48	35.200001	36	6	24	28	30	32	28	28	34
49	35.200001	36	6	22	28	30	32	30	30	36
50	35.200001	36	6	22	26	30	34	28	28	32
51	35.200001	36.799999	8	22	28	32	32	30	30	36
52	35.200001	37.599998	6	24	26	28	34	28	28	34
53	35.200001	38.400002	6	22	28	28	32	30	30	36
54	35.200001	38.400002	4	22	26	28	34	28	28	34
55	35.200001	38.400002	6	22	28	30	32	28	28	34
56	35.200001	37.599998	6	24	26	30	34	28	28	34
57	34.400002	37.599998	6	22	26	30	32	30	30	34
58	35.200001	37.599998	4	26	24	30	34	26	26	32
59	34.400002	37.599998	6	22	26	32	32	28	28	34
60	35.200001	36.799999	4	24	26	30	34	26	26	34
61	35.200001	36.799999	6	24	26	32	32	28	28	34
62	35.200001	36.799999	4	26	26	28	32	26	26	32
63	35.200001	37.599998	6	22	28	30	30	28	28	34
64	35.200001	36.799999	6	24	26	28	32	26	26	34
65	35.200001	36.799999	6	22	28	28	30	28	28	34
66	35.200001	36	6	22	26	28	32	28	28	30
67	35.200001	36	8	22	28	30	30	30	30	34
68	35.200001	36	6	24	26	28	34	30	30	32
69	34.400002	36.799999	6	22	28	30	32	30	30	34
70	35.200001	36.799999	6	22	26	28	32	28	28	32
71	35.200001	36.799999	8	20	28	30	30	28	28	34
72	35.200001	36.799999	6	22	26	30	34	28	28	34
73	35.200001	36.799999	8	22	26	30	30	30	30	36
74	35.200001	36.799999	6	22	28	30	32	28	28	32
75	35.200001	37.599998	8	20	30	32	30	30	30	36
76	35.200001	37.599998	6	24	26	28	32	30	30	36
77	35.200001	37.599998	6	22	28	30	30	30	30	36
78	35.200001	37.599998	6	24	26	30	32	28	28	32
79	35.200001	37.599998	8	20	26	32	32	28	28	36
80	35.200001	36.799999	8	24	26	30	32	28	28	34
81	35.200001	36.799999	8	22	26	30	32	30	30	36
82	35.200001	36.799999	6	24	24	30	32	28	28	32
83	35.200001	36.799999	6	20	26	32	30	28	28	34
84	35.200001	36.799999	6	22	24	30	32	26	26	32
85	35.200001	36.799999	6	22	26	30	30	28	28	36
86	35.200001	36.799999	6	24	26	30	34	28	28	32
87	34.400002	36.799999	8	22	26	32	30	30	30	34
88	35.200001	36.799999	6	24	26	32	34	26	26	34
89	34.400002	36.799999	8	22	26	30	34	28	28	34
90	35.200001	36.799999	8	22	24	30	34	28	28	32
91	35.200001	36.799999	10	22	28	30	34	30	30	32
92	36	36.799999	8	24	26	28	34	28	28	32
93	35.200001	36.799999	8	22	26	28	32	28	28	32
94	35.200001	37.599998	6	22	26	28	34	28	28	32
95	34.400002	37.599998	6	20	26	30	32	28	28	34
96	35.200001	37.599998	6	22	24	28	32	28	28	34
97	35.200001	36.799999	6	22	26	30	32	30	30	34
98	35.200001	36.799999	4	24	24	30	32	28	28	32
99	35.200001	36.799999	8	22	26	32	32	28	28	34
100	35.200001	36.799999	6	24	26	28	32	28	28	34
101	35.200001	36.799999	8	22	28	28	32	30	30	32
102	35.200001	36.799999	4	24	28	28	32	28	28	32
103	35.200001	36.799999	8	22	28	32	30	30	30	34
104	36	36.799999	6	22	26	28	30	28	28	32
105	35.200001	36.799999	8	20	28	30	30	30	30	34
106	36	36.799999	4	22	26	28	30	28	28	34
107	35.200001	36.799999	6	20	28	30	28	28	28	36
108	36	36.799999	6	22	26	28	32	28	28	34
109	35.200001	37.599998	6	20	28	30	32	28	28	38
110	35.200001	37.599998	6	22	26	28	34	26	26	34
111	35.200001	37.599998	8	22	30	30	30	30	30	36
112	36	37.599998	6	22	26	30	34	30	30	34
113	35.200001	37.599998	10	20	26	30	32	32	32	34
114	36	36.799999	6	22	26	28	32	28	28	30
115	35.200001	36.799999	8	20	28	30	30	30	30	34
116	35.200001	36.799999	4	22	24	28	32	28	28	36
117	35.200001	36.799999	4	20	26	30	30	28	28	36
118	36	36.799999	4	22	24	30	32	26	26	34
119	35.200001	36.799999	6	20	26	32	30	28	28	38
120	35.200001	36.799999	6	22	24	28	32	26	26	36
121	35.200001	36.799999	6	22	26	30	32	30	30	36
122	35.200001	36.799999	4	22	26	30	34	26	26	32
123	35.200001	36.799999	6	20	28	32	32	28	28	32
124	35.200001	36.799999	6	24	26	28	32	26	26	32
125	35.200001	36.799999	6	22	26	30	32	28	28	34
126	35.200001	36.799999	4	22	24	28	32	26	26	32
127	35.200001	37.599998	8	20	26	30	30	28	28	34
128	35.200001	37.599998	4	22	24	26	32	26	26	34
129	35.200001	38.400002	4	20	26	28	32	30	30	34
130	35.200001	37.599998	4	22	26	28	34	28	28	32
131	35.200001	37.599998	6	22	26	30	32	30	30	36
132	35.200001	37.599998	4	22	26	26	32	28	28	36
133	34.400002	36.799999	4	20	28	28	32	30	30	34
134	35.200001	36.799999	4	22	28	30	32	28	28	32
135	35.200001	36.799999	8	20	28	32	30	30	30	36
136	35.200001	36.799999	8	22	26	30	30	30	30	32
137	35.200001	36.799999	8	20	28	30	30	30	30	34
138	35.200001	36.799999	8	22	28	30	32	26	26	34
139	34.400002	37.599998	6	20	28	30	30	30	30	36
140	34.400002	36.799999	4	22	26	28	32	28	28	34
141	34.400002	37.599998	4	20	28	30	32	30	30	36
142	35.200001	36.799999	4	22	26	28	32	28	28	34
143	34.400002	36.799999	6	20	28	30	32	30	30	36
144	35.200001	36.799999	8	22	26	26	32	28	28	34
145	34.400002	37.599998	6	20	28	30	32	28	28	34
146	35.200001	37.599998	4	22	26	30	34	28	28	32
147	35.200001	37.599998	4	20	28	30	32	30	30	34
148	35.200001	37.599998	6	22	26	28	34	28	28	32
149	35.200001	37.599998	8	22	26	32	32	28	28	34
150	35.200001	36.799999	8	22	22	30	34	26	26	32
151	34.400002	36.799999	10	22	24	32	34	28	28	34
152	35.200001	36.799999	6	24	24	28	34	28	28	32
153	34.400002	36.799999	6	22	26	28	32	30	30	34
154	35.200001	36.799999	6	24	24	28	34	26	26	32
155	35.200001	36.799999	8	20	28	30	30	30	30	34
156	35.200001	36.799999	6	24	26	28	32	28	28	32
157	35.200001	37.599998	4	22	30	30	32	28	28	34
158	35.200001	37.599998	0	22	28	28	32	28	28	32
159	35.200001	37.599998	4	20	28	30	30	28	28	32
160	35.200001	36.799999	0	24	24	28	32	28	28	32
161	35.200001	36.799999	4	22	28	30	32	28	28	34
162	35.200001	36	4	24	24	28	34	28	28	32
163	35.200001	36.799999	6	20	26	30	32	28	28	36
164	35.200001	36.799999	6	24	24	28	32	28	28	34
165	35.200001	37.599998	8	22	28	30	32	28	28	36
166	35.200001	36.799999	8	24	26	30	34	26	26	32
167	35.200001	37.599998	10	20	28	30	30	30	30	36
168	36	36.799999	8	22	28	28	32	30	30	34
169	35.200001	37.599998	8	22	30	30	32	30	30	34
170	35.200001	36.799999	6	24	26	30	34	30	30	32
171	35.200001	36.799999	8	20	28	30	32	30	30	36
172	35.200001	36.799999	8	22	24	30	32	28	28	34
173	35.200001	36.799999	8	22	28	32	32	28	28	36
174	36	36.799999	6	24	26	32	32	28	28	34
175	36	36.799999	6	22	30	32	32	30	30	36
176	36	37.599998	4	24	28	30	34	28	28	32
177	35.200001	37.599998	4	22	28	30	32	30	30	34
178	35.200001	37.599998	4	24	26	28	32	28	28	34
179	35.200001	36.799999	6	22	28	30	30	30	30	36
180	35.200001	36.799999	6	24	26	28	34	30	30	32
181	35.200001	36.799999	6	22	26	32	34	30	30	36
182	35.200001	36.799999	6	24	26	30	32	28	28	32
183	35.200001	36.799999	6	22	28	32	32	30	30	36
184	35.200001	37.599998	6	26	26	28	34	28	28	34
185	35.200001	36.799999	8	22	26	32	32	28	28	32
186	36	36.799999	4	24	26	28	34	26	26	32
187	35.200001	36.799999	6	22	28	30	30	28	28	34
188	35.200001	36.799999	4	24	26	28	32	28	28	34
189	34.400002	36.799999	4	22	28	30	32	28	28	32
190	35.200001	36.799999	4	22	26	28	32	28	28	32
191	35.200001	36.799999	8	20	28	30	30	30	30	36
192	35.200001	36.799999	8	24	26	28	32	30	30	32
193	35.200001	36.799999	10	22	26	30	30	30	30	34
194	35.200001	37.599998	8	24	26	28	32	28	28	32
195	35.200001	37.599998	8	20	28	30	30	28	28	36
196	35.200001	37.599998	6	24	28	28	30	26	26	34
197	35.200001	37.599998	4	22	30	30	30	28	28	34
198	35.200001	37.599998	4	22	28	30	32	28	28	34
199	35.200001	37.599998	4	20	32	32	32	30	30	34
200	35.200001	37.599998	4	22	28	28	32	28	28	36
201	35.200001	37.599998	6	22	28	30	32	30	30	38
202	35.200001	37.599998	6	24	26	28	32	30	30	34
203	35.200001	36.799999	8	22	28	32	32	30	30	36
204	36	36.799999	8	22	24	28	32	30	30	36
205	35.200001	36.799999	8	20	28	32	32	28	28	36
206	35.200001	36.799999	6	22	24	30	32	28	28	34
207	35.200001	36.799999	6	20	26	30	30	28	28	36
208	35.200001	36.799999	4	22	26	30	32	28	28	34
209	35.200001	37.599998	6	20	28	32	32	30	30	34
210	35.200001	36.799999	4	20	26	30	32	26	26	34
211	35.200001	36.799999	6	20	26	32	32	28	28	34
212	35.200001	36.799999	4	22	26	28	34	28	28	32
213	34.400002	36.799999	6	22	28	30	32	32	32	34
214	35.200001	36.799999	6	24	26	28	34	26	26	32
215	35.200001	36.799999	10	22	26	30	32	28	28	34
216	35.200001	36.799999	8	24	24	28	34	28	28	32
217	34.400002	36.799999	6	20	26	28	32	28	28	34
218	35.200001	36.799999	8	22	24	28	32	26	26	30
219	35.200001	37.599998	8	20	26	30	32	28	28	34
220	35.200001	36.799999	6	24	24	26	34	26	26	34
221	35.200001	37.599998	8	22	28	28	32	28	28	34
222	35.200001	37.599998	8	24	26	26	34	28	28	32
223	35.200001	37.599998	8	22	26	30	32	30	30	34
224	35.200001	37.599998	6	24	24	28	34	28	28	34
225	35.200001	36.799999	6	22	28	30	34	28	28	34
226	35.200001	36.799999	4	22	24	26	34	28	28	32
227	35.200001	36.799999	6	20	26	30	30	30	30	34
228	35.200001	37.599998	4	22	24	28	32	28	28	34
229	35.200001	37.599998	6	20	28	30	32	28	28	34
230	36	37.599998	4	22	26	28	32	28	28	32
231	35.200001	37.599998	6	20	28	30	32	28	28	36
232	36	36.799999	4	22	24	28	32	30	30	34
233	35.200001	37.599998	8	20	28	30	32	30	30	36
234	35.200001	36.799999	6	22	28	28	32	26	26	34
235	35.200001	37.599998	8	20	30	30	32	28	28	36
236	35.200001	36.799999	6	22	24	28	32	26	26	34
237	35.200001	37.599998	6	20	26	32	32	28	28	34
238	35.200001	36.799999	4	22	26	30	34	28	28	32
239	34.400002	37.599998	6	22	28	30	30	30	30	34
240	35.200001	36.799999	4	22	24	30	32	26	26	34
241	35.200001	37.599998	4	22	28	30	30	28	28	34
242	36	36.799999	2	22	24	28	32	28	28	34
243	35.200001	36.799999	6	22	28	30	32	28	28	34
244	35.200001	36.799999	4	22	24	30	34	26	26	34
245	35.200001	36.799999	4	22	28	32	32	28	28	34
246	35.200001	36.799999	4	24	26	28	32	26	26	32
247	35.200001	37.599998	4	20	28	30	32	28	28	34
248	35.200001	36.799999	4	24	24	28	34	28	28	32
249	35.200001	36.799999	4	22	28	30	32	28	28	34
250	35.200001	36.799999	4	24	24	30	34	28	28	32
251	35.200001	37.599998	8	20	28	30	30	28	28	34
252	35.200001	37.599998	6	24	26	28	32	28	28	34
253	35.200001	37.599998	6	22	28	30	32	28	28	32
254	35.200001	37.599998	6	22	26	28	32	28	28	32
255	35.200001	37.599998	8	20	28	30	30	30	30	34
256	35.200001	37.599998	6	22	26	28	32	28	28	34
257	34.400002	37.599998	10	22	30	30	30	28	28	36
258	35.200001	37.599998	8	22	28	28	32	26	26	32
259	35.200001	37.599998	12	20	30	30	30	28	28	36
260	35.200001	36.799999	10	22	26	28	32	28	28	34
261	35.200001	36.799999	10	20	28	30	30	30	30	32
262	35.200001	36.799999	8	24	28	28	32	28	28	34
263	35.200001	36.799999	8	22	28	30	30	28	28	36
264	35.200001	37.599998	6	22	26	28	32	28	28	36
265	35.200001	37.599998	4	22	26	30	30	30	30	34
266	36	37.599998	4	22	26	28	32	28	28	34
267	35.200001	37.599998	6	22	28	30	30	28	28	36
268	35.200001	37.599998	4	22	26	28	32	28	28	36
269	35.200001	36.799999	4	22	28	30	32	30	30	36
270	35.200001	36.799999	4	22	26	28	34	28	28	34
271	35.200001	37.599998	6	22	28	32	32	30	30	34
272	35.200001	37.599998	4	22	26	32	32	28	28	32
273	35.200001	37.599998	6	20	28	32	32	28	28	34
274	35.200001	37.599998	4	22	24	30	34	28	28	32
275	35.200001	37.599998	4	20	28	30	32	28	28	34
276	35.200001	37.599998	2	24	26	28	32	26	26	32
277	34.400002	36.799999	2	22	28	30	32	28	28	34
278	35.200001	36.799999	-2	22	26	28	34	26	26	32
279	34.400002	36.799999	2	22	28	30	30	30	30	34
280	35.200001	36.799999	0	24	26	28	32	30	30	34
281	34.400002	36.799999	2	22	28	30	32	30	30	34
282	35.200001	36.799999	4	24	28	28	32	28	28	32
283	34.400002	36.799999	8	22	28	30	32	30	30	34
284	35.200001	36.799999	6	24	24	30	34	28	28	34
285	35.200001	37.599998	8	22	26	30	32	30	30	36
286	35.200001	36.799999	8	22	26	28	34	26	26	32
287	35.200001	36.799999	10	20	28	32	32	28	28	34
288	35.200001	36.799999	10	24	26	28	32	28	28	34
289	35.200001	36.799999	10	22	28	30	30	32	32	32
290	35.200001	36.799999	8	22	28	28	34	28	28	30
291	35.200001	36.799999	12	22	28	30	30	30	30	34
292	35.200001	36.799999	10	22	28	28	32	30	30	34
293	35.200001	36.799999	10	22	28	30	30	32	32	34
294	35.200001	36.799999	8	22	26	30	32	28	28	32
295	35.200001	36.799999	10	20	26	30	30	28	28	34
296	35.200001	37.599998	10	24	26	28	32	26	26	34
297	35.200001	36.799999	8	22	28	30	32	28	28	34
298	35.200001	36.799999	6	22	26	30	30	28	28	32
299	35.200001	36.799999	8	20	28	30	30	30	30	34
300	35.200001	36.799999	6	22	26	30	32	30	30	32
301	35.200001	36.799999	6	22	28	32	32	32	32	32
302	35.200001	36.799999	2	24	26	28	32	28	28	32
303	35.200001	37.599998	4	22	28	30	30	30	30	34
304	35.200001	36.799999	2	24	26	28	34	30	30	32
305	35.200001	37.599998	2	20	26	32	34	30	30	34
306	35.200001	36.799999	0	22	26	30	36	26	26	32
307	34.400002	37.599998	0	22	26	30	32	28	28	34
308	35.200001	37.599998	0	24	24	28	32	26	26	32
309	34.400002	37.599998	2	22	28	32	34	28	28	34
310	34.400002	36.799999	2	22	26	30	34	28	28	32
311	35.200001	36.799999	2	22	26	30	32	28	28	32
312	35.200001	36.799999	2	24	24	28	32	28	28	34
313	35.200001	37.599998	4	24	28	30	32	30	30	34
314	35.200001	37.599998	2	24	28	28	32	28	28	32
315	35.200001	37.599998	4	22	28	30	32	28	28	34
316	35.200001	37.599998	4	24	26	28	32	30	30	34
317	35.200001	37.599998	6	20	26	28	32	30	30	32
318	34.400002	37.599998	4	22	26	26	32	28	28	32
319	34.400002	37.599998	8	20	28	30	30	30	30	34
320	34.400002	36.799999	6	22	26	28	30	28	28	34
321	34.400002	37.599998	10	20	28	30	30	30	30	36
322	35.200001	37.599998	8	22	26	28	32	28	28	32
323	35.200001	37.599998	10	20	28	32	30	30	30	34
324	35.200001	36.799999	10	22	26	30	34	28	28	34
325	35.200001	36.799999	12	20	28	30	32	30	30	36
326	35.200001	36.799999	12	22	26	28	32	28	28	34
327	35.200001	37.599998	14	20	28	30	32	30	30	34
328	35.200001	36.799999	14	24	26	28	34	28	28	34
329	34.400002	36.799999	14	20	26	32	32	28	28	34
330	35.200001	36.799999	10	22	26	30	32	26	26	34
331	35.200001	36.799999	12	20	26	30	32	28	28	34
332	35.200001	36.799999	8	22	24	30	32	28	28	34
333	35.200001	36.799999	6	20	26	30	30	28	28	34
334	35.200001	36.799999	4	22	26	28	32	26	26	32
335	35.200001	36.799999	6	20	26	30	30	28	28	34
336	35.200001	36.799999	4	22	26	28	34	26	26	32
337	35.200001	36.799999	2	20	28	30	34	28	28	34
338	35.200001	36	2	22	26	28	34	26	26	32
339	35.200001	36.799999	4	20	26	30	32	30	30	32
340	35.200001	36.799999	2	22	24	28	32	28	28	34
341	35.200001	36.799999	0	22	26	30	32	30	30	34
342	35.200001	36	-2	22	26	28	32	28	28	32
343	35.200001	36.799999	-2	20	26	30	30	28	28	34
344	35.200001	36.799999	-2	22	24	26	32	26	26	34
345	35.200001	36.799999	0	22	28	28	34	30	30	36
346	35.200001	36.799999	0	24	26	28	36	28	28	34
347	35.200001	36.799999	4	22	28	30	34	30	30	36
348	35.200001	36.799999	4	24	28	28	34	28	28	34
349	36	36.799999	6	20	28	30	32	30	30	34
350	36	36.799999	6	22	28	28	36	30	30	34
351	35.200001	36.799999	8	22	28	30	32	30	30	34
352	35.200001	36.799999	6	24	26	28	32	28	28	34
353	35.200001	36.799999	8	22	28	28	30	30	30	36
354	36	36.799999	8	20	28	28	32	28	28	34
355	35.200001	36.799999	10	18	30	30	30	30	30	36
356	36	36.799999	8	22	28	26	32	28	28	34
357	35.200001	36.799999	10	20	30	28	32	30	30	36
358	35.200001	36.799999	12	22	28	28	32	28	28	34
359	35.200001	36.799999	12	20	30	30	30	30	30	36
360	35.200001	36.799999	12	22	28	28	32	28	28	34
361	35.200001	36.799999	12	20	28	30	32	30	30	36
362	36	36.799999	12	22	26	28	34	28	28	32
363	34.400002	37.599998	12	20	28	30	32	30	30	34
364	35.200001	37.599998	10	24	26	28	34	28	28	32
365	34.400002	37.599998	8	22	26	30	30	28	28	34
366	35.200001	37.599998	4	22	26	28	32	28	28	34
367	34.400002	36.799999	8	20	26	30	30	28	28	36
368	35.200001	37.599998	6	24	26	28	34	28	28	34
369	35.200001	36.799999	6	22	28	30	34	28	28	34
370	35.200001	36.799999	4	24	26	28	36	26	26	32
371	34.400002	36.799999	4	22	28	30	32	28	28	34
372	35.200001	36.799999	2	24	26	30	34	28	28	30
373	34.400002	36.799999	0	22	26	30	34	28	28	32
374	35.200001	36.799999	0	24	24	30	34	26	26	30
375	35.200001	36.799999	2	22	26	30	30	28	28	32
376	35.200001	37.599998	0	22	26	28	32	26	26	32
377	35.200001	36.799999	0	22	28	30	32	28	28	34
378	35.200001	36.799999	0	24	26	28	32	26	26	32
379	35.200001	36.799999	2	20	28	30	32	30	30	32
380	35.200001	36.799999	0	24	24	28	32	30	30	32
381	35.200001	36	0	22	28	28	32	32	32	34
382	35.200001	36.799999	4	24	26	28	34	30	30	32
383	34.400002	36.799999	6	20	28	30	32	30	30	34
384	35.200001	36.799999	6	24	28	28	32	30	30	34
385	35.200001	36.799999	4	20	28	34	30	32	32	34
386	36	36.799999	6	20	26	32	32	30	30	32
387	35.200001	36.799999	8	20	30	32	30	30	30	36
388	35.200001	36.799999	10	22	28	28	34	28	28	34
389	35.200001	36.799999	10	22	28	32	32	30	30	36
390	35.200001	36.799999	10	24	26	30	32	28	28	34
391	35.200001	36.799999	14	20	28	30	32	30	30	36
392	35.200001	36.799999	12	22	26	30	32	30	30	34
393	35.200001	36.799999	12	22	28	34	30	30	30	36
394	35.200001	36.799999	12	24	26	30	32	28	28	34
395	34.400002	36.799999	12	22	28	34	30	30	30	36
396	35.200001	36.799999	8	22	26	30	32	28	28	34
397	34.400002	36.799999	10	20	26	30	30	28	28	36
398	35.200001	36	8	22	24	30	32	26	26	34
399	35.200001	36.799999	8	22	26	32	30	28	28	34
400	35.200001	36	8	24	26	30	32	26	26	34
401	35.200001	36.799999	6	22	26	32	32	26	26	34
402	35.200001	36.799999	6	24	26	28	34	26	26	32
403	35.200001	36.799999	6	22	28	30	32	28	28	34
404	35.200001	36	4	24	26	30	32	26	26	32
405	35.200001	36	2	22	26	30	32	28	28	32
406	36	36	2	22	26	28	34	26	26	30
407	35.200001	36	4	20	28	30	32	28	28	32
408	36	36.799999	2	24	26	28	34	26	26	32
409	35.200001	36.799999	0	22	28	30	32	26	26	34
410	36	36.799999	0	24	24	30	34	26	26	32
411	35.200001	36.799999	0	22	28	30	32	28	28	32
412	35.200001	36.799999	2	24	26	28	34	28	28	34
413	35.200001	37.599998	0	22	28	30	32	28	28	34
414	35.200001	36.799999	0	24	26	28	30	28	28	32
415	34.400002	37.599998	4	22	28	30	30	30	30	34
416	35.200001	37.599998	2	24	26	28	32	28	28	32
417	35.200001	36.799999	4	20	28	30	32	30	30	34
418	36	36.799999	2	22	26	28	32	28	28	32
419	35.200001	37.599998	6	20	26	28	30	30	30	34
420	36	36.799999	8	22	26	28	32	28	28	34
421	35.200001	37.599998	8	22	28	30	30	30	30	36
422	35.200001	36.799999	8	24	28	28	32	28	28	34
423	35.200001	36.799999	10	20	28	30	32	30	30	36
424	35.200001	36.799999	10	22	28	30	34	28	28	36
425	34.400002	36.799999	12	20	28	30	34	30	30	34
426	34.400002	36.799999	12	24	26	30	34	30	30	34
427	34.400002	36.799999	14	20	28	32	32	30	30	36
428	36	36.799999	10	24	26	28	34	28	28	36
429	35.200001	36.799999	10	22	26	30	34	30	30	36
430	36	36.799999	8	20	26	28	36	28	28	34
431	35.200001	36.799999	12	20	28	32	32	30	30	34
432	35.200001	36.799999	8	24	26	28	34	28	28	34
433	34.400002	36.799999	8	22	28	30	34	30	30	36
434	35.200001	36.799999	6	22	26	30	32	28	28	34
435	34.400002	36.799999	8	20	28	32	32	28	28	34
436	35.200001	36.799999	6	24	24	28	34	28	28	34
437	34.400002	36.799999	6	22	26	28	34	28	28	34
438	35.200001	36.799999	4	22	26	28	32	26	26	32
439	35.200001	37.599998	6	20	28	28	32	28	28	34
440	35.200001	37.599998	4	22	26	26	32	26	26	32
441	35.200001	37.599998	4	22	28	30	34	28	28	32
442	35.200001	37.599998	2	22	26	26	34	26	26	32
443	35.200001	37.599998	2	20	28	30	32	28	28	34
444	35.200001	37.599998	2	22	26	26	32	26	26	32
445	34.400002	37.599998	2	20	28	30	32	28	28	34
446	35.200001	37.599998	0	22	26	28	34	26	26	32
447	34.400002	37.599998	2	20	30	30	32	28	28	34
448	35.200001	36.799999	2	22	26	28	32	28	28	32
449	36	36.799999	4	20	28	30	32	30	30	32
450	36	37.599998	2	22	26	28	34	28	28	32
451	35.200001	36.799999	6	20	28	30	32	30	30	34
452	35.200001	36.799999	4	22	26	28	30	30	30	34
453	34.400002	36.799999	6	20	26	30	30	30	30	34
454	35.200001	36	6	22	26	30	34	30	30	32
455	34.400002	36.799999	6	20	28	32	30	30	30	36
456	35.200001	36	6	22	26	28	32	28	28	36
457	35.200001	36.799999	6	22	26	30	32	30	30	34
458	36	36.799999	6	24	28	28	34	28	28	32
459	35.200001	36.799999	8	20	28	32	32	30	30	34
460	35.200001	36.799999	8	22	28	28	34	28	28	34
461	35.200001	36.799999	8	20	28	30	32	30	30	34
462	36	36.799999	8	22	26	28	34	28	28	32
463	35.200001	36.799999	10	22	28	32	32	30	30	34
464	35.200001	36.799999	10	24	26	30	34	28	28	34
465	34.400002	36.799999	8	22	26	30	34	28	28	34
466	35.200001	36.799999	8	22	26	28	34	28	28	32
467	35.200001	36.799999	8	20	28	30	32	28	28	34
468	36	36.799999	6	24	26	28	32	28	28	34
469	35.200001	36.799999	6	22	28	30	32	30	30	34
470	35.200001	36.799999	6	22	28	28	34	26	26	32
471	34.400002	37.599998	8	20	28	30	32	28	28	34
472	35.200001	36.799999	6	24	26	28	34	28	28	34
473	34.400002	37.599998	6	20	28	30	30	30	30	34
474	35.200001	36.799999	4	24	26	30	34	26	26	32
475	34.400002	36.799999	4	22	26	30	32	28	28	36
476	35.200001	36.799999	2	24	26	28	32	28	28	32
477	35.200001	36.799999	4	22	28	30	30	28	28	34
478	35.200001	36.799999	4	22	26	28	32	26	26	30
479	35.200001	36.799999	6	20	28	28	28	28	28	32
480	35.200001	36.799999	2	24	26	28	32	26	26	32
481	35.200001	36.799999	2	22	28	30	30	28	28	34
482	35.200001	36.799999	4	22	26	28	32	28	28	32
483	34.400002	37.599998	4	20	28	30	30	26	26	36
484	34.400002	36.799999	4	24	26	28	32	26	26	34
485	35.200001	37.599998	4	22	30	30	32	28	28	36
486	35.200001	36.799999	4	22	26	30	32	28	28	32
487	35.200001	37.599998	6	20	28	32	32	28	28	34
488	35.200001	36.799999	6	24	26	28	32	28	28	34
489	34.400002	37.599998	6	22	28	30	32	30	30	34
490	35.200001	37.599998	6	22	26	28	32	26	26	32
491	34.400002	37.599998	8	22	28	32	30	28	28	36
492	35.200001	37.599998	8	22	26	30	34	28	28	34
493	35.200001	36.799999	6	22	28	30	32	30	30	34
494	35.200001	36.799999	6	24	26	30	32	28	28	34
495	34.400002	36.799999	8	22	28	30	32	30	30	36
496	35.200001	36.799999	8	24	26	28	34	28	28	34
497	35.200001	36.799999	8	22	26	30	34	30	30	34
498	36	36.799999	6	24	26	30	34	30	30	32
499	35.200001	36.799999	8	22	26	30	32	30	30	34
500	35.200001	36.799999	8	24	24	28	32	28	28	34
501	35.200001	37.599998	8	22	28	30	32	28	28	36
502	35.200001	36.799999	8	22	26	30	34	26	26	34
503	34.400002	37.599998	8	22	28	30	32	30	30	36
504	35.200001	36.799999	8	24	26	28	34	28	28	34
505	35.200001	36.799999	8	22	28	30	32	32	32	36
506	35.200001	36.799999	6	24	26	30	34	28	28	34
507	34.400002	36.799999	10	22	28	32	32	30	30	36
508	35.200001	36.799999	6	24	28	28	32	28	28	34
509	35.200001	36.799999	8	20	28	30	32	28	28	36
510	35.200001	36.799999	4	20	24	30	34	26	26	32
511	35.200001	36.799999	6	20	28	32	32	26	26	34
512	35.200001	36.799999	4	22	26	28	32	28	28	34
513	35.200001	36.799999	4	22	28	32	32	30	30	36
514	35.200001	36.799999	4	22	28	28	32	28	28	34
515	35.200001	37.599998	6	20	30	30	30	32	32	36
516	35.200001	37.599998	4	22	26	28	32	30	30	32
517	35.200001	37.599998	4	22	28	30	32	32	32	34
518	36	37.599998	4	24	26	28	34	28	28	34
519	35.200001	37.599998	6	20	28	30	32	28	28	36
520	35.200001	37.599998	4	22	24	28	32	26	26	34
521	35.200001	37.599998	4	22	26	30	32	26	26	34
522	35.200001	36.799999	4	24	24	30	34	24	24	32
523	35.200001	37.599998	8	20	26	30	32	26	26	34
524	35.200001	36.799999	6	22	24	28	32	26	26	32
525	35.200001	37.599998	4	22	26	30	32	28	28	34
526	35.200001	36.799999	6	24	26	28	34	26	26	32
527	34.400002	36.799999	8	22	26	30	32	28	28	34
528	36	36.799999	6	22	26	28	34	28	28	32
529	35.200001	36.799999	8	22	26	30	32	28	28	34
530	36	36.799999	6	24	24	28	34	26	26	30
531	35.200001	36.799999	8	20	26	28	30	28	28	34
532	36	36.799999	6	22	26	28	34	28	28	34
533	35.200001	36.799999	6	22	28	30	32	30	30	34
534	35.200001	36.799999	6	24	26	28	32	28	28	34
535	35.200001	37.599998	8	20	28	30	30	30	30	36
536	35.200001	37.599998	4	22	26	28	34	28	28	34
537	35.200001	37.599998	8	22	28	30	34	30	30	34
538	36	36.799999	6	22	26	28	34	28	28	34
539	34.400002	36.799999	8	22	30	30	32	30	30	34
540	35.200001	36.799999	8	22	26	28	32	30	30	32
541	34.400002	36.799999	10	22	30	30	32	30	30	34
542	35.200001	36.799999	8	22	28	30	34	30	30	30
543	35.200001	36.799999	8	20	26	32	32	30	30	34
544	35.200001	36.799999	6	22	26	28	30	28	28	34
545	34.400002	36.799999	6	20	26	30	32	30	30	36
546	35.200001	37.599998	6	20	28	28	32	28	28	34
547	34.400002	36.799999	8	20	30	32	30	28	28	36
548	35.200001	37.599998	6	22	28	28	32	28	28	34
549	35.200001	37.599998	6	22	28	30	34	30	30	36
550	35.200001	36.799999	6	22	26	28	34	28	28	32
551	34.400002	37.599998	8	20	28	28	32	28	28	32
552	35.200001	37.599998	4	22	26	26	34	26	26	32
553	35.200001	37.599998	6	20	26	30	32	30	30	36
554	35.200001	37.599998	4	22	24	28	34	28	28	32
555	35.200001	37.599998	6	20	28	30	32	30	30	34
556	35.200001	36.799999	4	22	26	28	34	28	28	34
557	34.400002	36.799999	4	22	26	30	32	28	28	34
558	35.200001	36.799999	4	24	24	28	34	26	26	32
559	34.400002	36.799999	6	22	28	30	32	28	28	34
560	35.200001	36.799999	4	24	24	28	34	26	26	32
561	35.200001	36.799999	6	22	28	30	34	28	28	34
562	35.200001	36.799999	4	24	24	28	34	26	26	30
563	34.400002	36.799999	6	22	26	28	30	28	28	34
564	35.200001	37.599998	4	22	24	28	32	26	26	32
565	34.400002	37.599998	6	20	28	28	32	28	28	34
566	35.200001	37.599998	4	22	26	30	34	26	26	32
567	35.200001	37.599998	6	22	26	30	30	30	30	34
568	36	37.599998	6	22	24	30	34	28	28	34
569	35.200001	37.599998	6	22	28	30	32	30	30	34
570	35.200001	37.599998	4	22	26	28	34	28	28	32
571	35.200001	37.599998	8	20	30	30	32	28	28	34
572	36	37.599998	6	22	26	28	34	28	28	34
573	36	37.599998	8	20	28	30	32	30	30	34
574	36	36.799999	6	22	28	28	32	28	28	32
575	35.200001	37.599998	8	20	30	30	30	28	28	36
576	36	37.599998	8	22	26	28	32	30	30	36
577	34.400002	37.599998	8	20	28	30	32	30	30	36
578	36	37.599998	6	22	24	30	32	28	28	34
579	35.200001	37.599998	8	20	26	34	32	28	28	36
580	35.200001	36.799999	8	22	26	30	34	28	28	36
581	35.200001	36.799999	8	22	28	32	34	28	28	36
582	35.200001	36.799999	6	22	26	30	34	28	28	34
583	34.400002	36.799999	8	22	28	32	32	28	28	34
584	35.200001	36.799999	4	24	26	28	34	26	26	34
585	35.200001	36.799999	8	20	28	32	32	28	28	34
586	35.200001	36.799999	6	22	26	30	34	28	28	34
587	35.200001	36.799999	8	20	28	32	32	28	28	34
588	35.200001	37.599998	6	24	26	30	34	26	26	34
589	35.200001	37.599998	6	22	26	30	32	30	30	34
590	35.200001	37.599998	4	24	26	30	34	28	28	32
591	35.200001	36.799999	6	22	26	30	32	30	30	34
592	35.200001	36.799999	6	24	24	28	34	28	28	32
593	34.400002	36.799999	4	22	26	30	32	30	30	34
594	35.200001	36.799999	4	24	26	28	34	26	26	32
595	34.400002	36.799999	4	22	28	30	32	28	28	34
596	35.200001	37.599998	4	24	26	28	34	26	26	34
597	34.400002	37.599998	4	24	26	30	32	26	26	34
598	35.200001	36.799999	2	24	26	28	32	26	26	30
599	34.400002	36.799999	6	22	28	32	32	30	30	34
600	35.200001	36.799999	6	22	24	28	32	28	28	34
601	34.400002	36.799999	4	22	28	30	32	30	30	34
602	35.200001	36.799999	4	24	26	30	32	28	28	32
603	34.400002	36.799999	6	22	28	30	30	30	30	34
604	35.200001	36.799999	4	24	28	28	32	28	28	34
605	35.200001	37.599998	8	22	28	30	32	30	30	34
606	35.200001	36.799999	6	22	26	30	32	28	28	32
607	35.200001	37.599998	8	22	28	30	32	30	30	36
608	35.200001	37.599998	8	24	26	28	34	28	28	34
609	35.200001	37.599998	8	22	26	30	30	30	30	34
610	35.200001	37.599998	8	22	26	30	32	28	28	34
611	35.200001	37.599998	10	20	28	30	30	30	30	36
612	35.200001	36.799999	8	22	26	28	32	30	30	34
613	34.400002	37.599998	10	20	28	30	30	30	30	36
614	34.400002	37.599998	6	22	26	28	32	28	28	34
615	34.400002	37.599998	8	22	30	28	30	28	28	36
616	35.200001	36.799999	6	26	28	28	32	28	28	34
617	35.200001	37.599998	6	22	28	30	32	30	30	36
618	35.200001	36.799999	6	22	26	30	34	28	28	34
619	35.200001	36.799999	10	22	26	34	34	28	28	36
620	35.200001	36.799999	6	24	24	30	32	26	26	36
621	35.200001	36.799999	8	22	26	30	32	30	30	36
622	35.200001	36.799999	6	22	26	30	34	28	28	34
623	34.400002	36.799999	4	20	26	30	32	28	28	34
624	35.200001	36.799999	2	24	24	28	34	26	26	34
625	35.200001	36.799999	4	22	28	28	32	30	30	34
626	35.200001	37.599998	4	22	26	30	32	28	28	32
627	35.200001	37.599998	6	22	28	30	32	28	28	34
628	35.200001	37.599998	4	24	26	28	34	28	28	32
629	35.200001	37.599998	8	22	28	30	30	30	30	32
630	35.200001	37.599998	4	22	26	30	32	28	28	32
631	34.400002	37.599998	6	20	28	32	30	30	30	32
632	35.200001	37.599998	4	22	26	28	34	28	28	32
633	34.400002	37.599998	6	20	28	30	32	28	28	32
634	35.200001	36.799999	4	22	26	28	34	28	28	32
635	35.200001	36.799999	4	20	28	30	30	30	30	34
636	35.200001	36.799999	4	22	28	30	32	28	28	34
637	34.400002	36.799999	4	22	28	28	32	30	30	34
638	35.200001	36.799999	4	22	28	28	34	28	28	32
639	34.400002	37.599998	6	20	30	30	32	30	30	36
640	35.200001	36.799999	8	22	26	28	32	28	28	34
641	35.200001	37.599998	8	20	28	30	32	30	30	34
642	35.200001	36.799999	4	22	28	30	32	28	28	32
643	35.200001	36.799999	6	20	28	32	32	28	28	36
644	35.200001	36.799999	4	22	24	30	32	28	28	34
645	34.400002	36.799999	6	20	26	30	30	30	30	36
646	35.200001	37.599998	6	22	26	28	32	28	28	36
647	34.400002	37.599998	8	20	28	30	32	30	30	36
648	35.200001	37.599998	6	24	26	28	32	28	28	34
649	35.200001	37.599998	8	20	28	30	32	30	30	36
650	35.200001	37.599998	8	22	26	28	34	28	28	32
651	35.200001	37.599998	10	20	28	30	32	28	28	34
652	35.200001	36.799999	8	22	26	26	36	28	28	34
653	34.400002	37.599998	8	20	26	30	32	28	28	34
654	35.200001	36.799999	6	22	24	28	34	26	26	32
655	35.200001	36.799999	8	22	28	30	32	30	30	34
656	35.200001	36.799999	4	24	26	26	34	28	28	32
657	34.400002	36.799999	4	20	28	28	32	30	30	36
658	35.200001	37.599998	4	22	26	28	34	28	28	32
659	35.200001	37.599998	6	20	28	30	32	28	28	34
660	35.200001	36.799999	4	22	26	28	34	28	28	32
661	35.200001	37.599998	6	22	28	30	34	30	30	34
662	35.200001	36.799999	4	22	28	28	34	26	26	32
663	34.400002	37.599998	6	22	28	30	32	28	28	34
664	35.200001	36.799999	4	22	26	28	32	28	28	32
665	34.400002	37.599998	6	22	28	28	32	30	30	34
666	35.200001	36.799999	4	20	26	28	34	28	28	32
667	35.200001	36.799999	8	20	26	30	30	28	28	34
668	36	36.799999	4	22	26	28	32	28	28	32
669	35.200001	36.799999	4	20	28	32	30	30	30	34
670	35.200001	36.799999	4	22	26	28	34	28	28	32
671	34.400002	36.799999	8	22	28	30	30	28	28	36
672	35.200001	36.799999	6	24	26	28	34	28	28	34
673	35.200001	37.599998	8	22	28	32	34	28	28	34
674	35.200001	36.799999	4	24	28	28	34	28	28	32
675	34.400002	36.799999	8	22	28	30	32	30	30	34
676	34.400002	36.799999	6	24	26	28	34	30	30	34
677	34.400002	37.599998	6	22	28	30	32	30	30	34
678	35.200001	37.599998	4	24	26	28	32	28	28	32
679	34.400002	37.599998	6	22	28	32	30	28	28	34
680	35.200001	36.799999	4	24	26	30	32	28	28	34
681	34.400002	37.599998	6	22	26	30	32	30	30	36
682	35.200001	37.599998	4	24	26	30	34	26	26	34
683	34.400002	37.599998	8	22	28	30	32	28	28	34
684	35.200001	37.599998	6	24	26	28	34	26	26	34
685	34.400002	37.599998	6	22	26	28	34	28	28	34
686	34.400002	36.799999	6	24	26	28	34	26	26	30
687	34.400002	37.599998	8	22	28	30	30	28	28	32
688	35.200001	36.799999	6	24	26	28	30	28	28	32
689	34.400002	37.599998	6	22	26	28	32	30	30	34
690	34.400002	37.599998	6	22	26	28	32	28	28	32
691	34.400002	37.599998	8	20	28	30	30	30	30	34
692	35.200001	36.799999	4	22	26	28	32	28	28	34
693	34.400002	36.799999	6	22	28	30	32	30	30	34
694	35.200001	36.799999	4	24	28	30	32	28	28	32
695	35.200001	37.599998	6	22	30	30	32	28	28	34
696	35.200001	36.799999	6	24	28	28	34	26	26	34
697	34.400002	37.599998	6	22	28	30	32	30	30	34
698	35.200001	36.799999	6	22	26	30	34	28	28	32
699	35.200001	36.799999	6	22	28	30	30	30	30	34
700	35.200001	36.799999	6	24	28	28	32	28	28	34
701	35.200001	37.599998	6	22	28	30	30	30	30	36
702	35.200001	37.599998	4	24	28	28	32	28	28	36
703	34.400002	37.599998	6	22	28	32	30	28	28	36
704	35.200001	36.799999	6	24	28	28	32	28	28	32
705	35.200001	37.599998	8	22	28	32	32	28	28	32
706	35.200001	36.799999	6	22	28	30	34	28	28	34
707	34.400002	37.599998	6	22	28	32	30	28	28	34
708	35.200001	37.599998	6	24	26	30	34	28	28	34
709	34.400002	37.599998	6	22	28	30	32	26	26	36
710	35.200001	36.799999	6	22	26	30	34	26	26	32
711	35.200001	37.599998	6	20	26	30	32	28	28	36
712	36	36.799999	4	22	24	28	32	28	28	34
713	35.200001	36.799999	6	20	26	30	32	28	28	36
714	35.200001	36.799999	6	22	26	30	34	26	26	32
715	34.400002	36.799999	8	22	28	30	32	28	28	34
716	35.200001	36.799999	6	24	26	28	32	26	26	32
717	34.400002	36.799999	6	22	26	28	32	28	28	32
718	35.200001	36.799999	6	22	26	28	34	28	28	32
719	35.200001	36.799999	8	20	26	30	32	28	28	34
720	35.200001	36.799999	6	24	24	28	34	28	28	32
721	35.200001	37.599998	8	24	28	28	34	28	28	34
722	34.400002	36.799999	6	22	26	28	34	26	26	34
723	34.400002	37.599998	6	20	26	30	30	28	28	34
724	34.400002	36.799999	4	22	26	28	34	28	28	34
725	34.400002	36.799999	6	22	28	30	32	28	28	34
726	34.400002	36.799999	4	24	26	30	34	28	28	34
727	34.400002	37.599998	8	22	28	30	30	30	30	34
728	34.400002	37.599998	6	22	26	28	32	30	30	34
729	34.400002	37.599998	6	22	28	28	32	30	30	34
730	34.400002	36.799999	6	22	28	26	34	28	28	34
731	35.200001	37.599998	8	20	26	30	32	30	30	34
732	34.400002	36.799999	6	22	26	28	34	30	30	32
733	34.400002	37.599998	8	20	28	30	30	30	30	34
734	35.200001	36.799999	6	20	26	28	32	28	28	32
735	34.400002	37.599998	8	20	28	30	30	30	30	36
736	35.200001	36.799999	6	22	26	30	32	28	28	36
737	34.400002	36.799999	8	22	28	30	32	30	30	38
738	35.200001	36.799999	8	24	28	30	34	28	28	34
739	34.400002	37.599998	10	22	28	30	32	30	30	34
740	35.200001	36.799999	6	24	26	28	32	28	28	34
741	34.400002	37.599998	6	22	28	30	32	30	30	34
742	35.200001	36.799999	6	22	24	28	34	28	28	32
743	34.400002	36.799999	6	20	26	32	32	28	28	34
744	34.400002	36.799999	6	24	24	30	36	26	26	32
745	34.400002	36.799999	6	24	26	30	32	28	28	36
746	34.400002	36.799999	6	24	24	30	34	28	28	32
747	34.400002	36.799999	6	22	26	30	32	28	28	36
748	34.400002	36.799999	6	24	26	30	34	26	26	34
749	34.400002	36.799999	6	20	28	30	32	28	28	36
750	35.200001	36.799999	6	22	26	28	32	28	28	34
751	34.400002	36.799999	6	20	26	30	32	28	28	34
752	35.200001	36.799999	6	22	26	28	34	28	28	32
753	34.400002	36.799999	6	18	28	28	32	30	30	34
754	34.400002	36.799999	6	20	26	26	34	30	30	32
755	34.400002	36.799999	6	20	28	30	30	30	30	34
756	35.200001	36.799999	4	24	24	26	34	28	28	32
757	34.400002	36.799999	6	24	28	30	32	30	30	34
758	35.200001	36.799999	4	24	28	28	32	28	28	32
759	35.200001	36.799999	6	22	28	30	30	28	28	34
760	35.200001	36.799999	4	24	26	28	32	28	28	32
761	35.200001	36.799999	6	22	28	32	34	30	30	34
762	35.200001	36	4	24	28	30	34	28	28	32
763	35.200001	36.799999	6	22	28	32	32	30	30	36
764	35.200001	36.799999	6	24	26	28	34	28	28	36
765	35.200001	36.799999	8	20	28	30	34	32	32	36
766	35.200001	36.799999	6	20	26	30	34	28	28	34
767	34.400002	36.799999	8	18	26	32	32	30	30	34
768	35.200001	36.799999	6	22	24	30	32	28	28	34
769	35.200001	36.799999	8	20	26	30	32	28	28	34
770	35.200001	36.799999	6	22	26	30	32	28	28	32
771	35.200001	36.799999	8	22	26	32	32	30	30	34
772	36	36.799999	6	24	24	28	34	28	28	32
773	35.200001	36.799999	8	22	28	30	32	30	30	34
774	36	36.799999	6	24	28	28	34	28	28	32
775	35.200001	37.599998	8	22	26	30	32	30	30	34
776	35.200001	36.799999	6	24	26	28	36	28	28	32
777	35.200001	36.799999	8	22	28	30	34	28	28	32
778	35.200001	36.799999	6	24	24	26	34	26	26	32
779	35.200001	36.799999	8	22	26	28	30	28	28	32
780	35.200001	36.799999	4	24	26	26	30	28	28	32
781	34.400002	36.799999	6	20	28	28	32	28	28	34
782	35.200001	36.799999	4	20	28	28	34	26	26	32
783	34.400002	36.799999	6	20	28	28	34	28	28	36
784	35.200001	36.799999	6	22	26	28	34	28	28	34
785	34.400002	37.599998	6	22	28	30	34	30	30	34
786	35.200001	37.599998	6	22	28	28	34	26	26	32
787	34.400002	37.599998	6	20	28	30	32	28	28	34
788	34.400002	36.799999	6	24	26	28	32	28	28	34
789	34.400002	36.799999	6	22	28	30	30	30	30	34
790	34.400002	36.799999	6	24	28	28	32	28	28	32
791	35.200001	36.799999	8	22	30	30	30	30	30	32
792	35.200001	36.799999	4	24	28	28	34	28	28	32
793	35.200001	36.799999	4	22	28	30	30	30	30	34
794	35.200001	36.799999	4	22	28	26	32	28	28	32
795	35.200001	36.799999	8	20	28	28	30	30	30	36
796	35.200001	36.799999	6	22	26	26	34	28	28	34
797	34.400002	37.599998	8	20	28	30	32	28	28	34
798	35.200001	36.799999	6	22	28	28	32	28	28	34
799	34.400002	36.799999	8	20	30	30	32	30	30	36
800	34.400002	36.799999	6	24	26	28	32	28	28	34
801	34.400002	36.799999	8	24	28	32	32	30	30	34
802	35.200001	36.799999	6	26	26	30	32	28	28	34
803	34.400002	36.799999	6	22	28	32	30	30	30	36
804	35.200001	36.799999	4	22	26	30	32	30	30	36
805	35.200001	36.799999	6	20	28	32	32	30	30	36
806	35.200001	36.799999	6	22	26	32	34	26	26	34
807	35.200001	37.599998	8	20	28	30	32	30	30	36
808	35.200001	36.799999	8	24	26	28	34	26	26	34
809	34.400002	36.799999	8	24	28	30	32	30	30	34
810	35.200001	36	6	24	26	30	34	26	26	34
811	35.200001	36	8	24	26	30	30	28	28	34
812	35.200001	36	6	28	24	28	32	26	26	34
813	35.200001	36	8	24	28	30	32	28	28	34
814	35.200001	36.799999	6	24	26	30	32	26	26	32
815	34.400002	36.799999	8	20	28	30	30	28	28	34
816	35.200001	36.799999	4	20	26	28	32	28	28	32
817	34.400002	36.799999	6	18	28	30	30	30	30	34
818	35.200001	36.799999	4	20	26	28	32	28	28	32
819	34.400002	36.799999	6	18	28	30	30	30	30	34
820	35.200001	36.799999	6	22	28	28	32	28	28	34
821	34.400002	37.599998	6	20	30	30	30	30	30	34
822	35.200001	36.799999	6	24	26	30	32	28	28	32
823	34.400002	36.799999	6	22	28	32	30	30	30	34
824	35.200001	36.799999	6	24	24	30	32	30	30	34
825	35.200001	36.799999	6	24	28	32	32	30	30	34
826	36	36.799999	4	24	26	28	32	28	28	34
827	35.200001	37.599998	6	22	28	32	30	28	28	36
828	35.200001	36.799999	6	24	24	30	32	28	28	34
829	35.200001	36.799999	8	20	28	32	30	30	30	34
830	35.200001	36.799999	6	20	26	28	32	28	28	34
831	35.200001	36.799999	8	20	28	30	32	28	28	36
832	35.200001	36.799999	6	22	24	28	32	28	28	34
833	34.400002	36.799999	6	22	26	32	32	30	30	34
834	35.200001	36.799999	4	22	24	30	34	28	28	32
835	35.200001	36.799999	6	20	26	32	32	30	30	34
836	35.200001	36.799999	6	22	24	28	34	28	28	32
837	35.200001	36.799999	6	22	26	32	32	30	30	34
838	35.200001	36.799999	4	22	26	30	34	28	28	32
839	34.400002	36.799999	8	20	26	32	32	28	28	34
840	35.200001	36.799999	6	22	26	28	34	28	28	32
841	34.400002	36.799999	8	22	26	32	32	30	30	34
842	35.200001	36.799999	6	24	26	30	34	28	28	32
843	34.400002	36.799999	8	24	26	30	32	28	28	34
844	35.200001	36.799999	6	24	24	28	34	28	28	32
845	34.400002	36.799999	6	24	26	28	32	30	30	34
846	35.200001	37.599998	6	26	24	28	34	28	28	32
847	34.400002	36.799999	6	22	28	30	30	30	30	34
848	35.200001	36.799999	6	24	26	28	34	28	28	32
849	34.400002	36.799999	6	18	28	30	32	30	30	32
850	34.400002	36.799999	4	20	26	28	34	28	28	32
851	34.400002	36.799999	6	20	28	30	32	28	28	34
852	34.400002	36.799999	6	20	26	28	34	28	28	32
853	34.400002	36.799999	8	20	28	30	32	30	30	32
854	34.400002	36.799999	6	22	26	28	34	28	28	32
855	34.400002	36.799999	8	22	28	30	30	30	30	34
856	35.200001	36.799999	6	24	26	28	34	30	30	34
857	34.400002	36.799999	6	22	26	30	32	30	30	34
858	35.200001	36.799999	6	20	24	28	32	28	28	32
859	34.400002	36.799999	8	18	28	30	30	28	28	36
860	35.200001	36.799999	6	22	28	28	30	24	24	34
861	35.200001	36.799999	6	20	28	30	32	28	28	36
862	36	36.799999	6	24	26	28	34	28	28	34
863	34.400002	36.799999	8	22	28	30	32	28	28	34
864	35.200001	36.799999	6	26	26	28	34	28	28	34
865	34.400002	36.799999	8	24	28	28	32	28	28	36
866	35.200001	36	6	24	24	26	34	28	28	34
867	35.200001	36.799999	8	20	26	30	32	28	28	36
868	36	36.799999	6	22	24	28	34	28	28	34
869	35.200001	36.799999	6	20	26	32	32	28	28	36
870	35.200001	36.799999	4	20	26	28	34	26	26	34
871	34.400002	36.799999	6	20	28	30	32	30	30	36
872	34.400002	36.799999	6	22	24	28	34	26	26	34
873	34.400002	36.799999	6	22	26	30	34	28	28	32
874	35.200001	36.799999	4	24	26	28	36	28	28	32
875	35.200001	36.799999	8	24	28	30	32	28	28	34
876	35.200001	36.799999	6	26	26	26	32	26	26	32
877	34.400002	37.599998	8	24	26	28	32	30	30	34
878	35.200001	36.799999	6	24	26	28	32	28	28	32
879	34.400002	36.799999	8	22	28	30	32	30	30	34
880	34.400002	36.799999	4	22	26	28	32	28	28	34
881	34.400002	36.799999	6	22	28	30	32	30	30	36
882	34.400002	36.799999	6	22	26	30	34	26	26	34
883	34.400002	36.799999	6	20	30	30	30	30	30	34
884	35.200001	36.799999	6	22	26	28	32	28	28	34
885	35.200001	36.799999	8	22	28	30	32	30	30	36
886	35.200001	36.799999	6	22	26	30	34	30	30	34
887	35.200001	37.599998	8	20	30	30	32	32	32	36
888	35.200001	36.799999	6	22	28	28	32	28	28	36
889	34.400002	37.599998	6	20	28	28	32	30	30	36
890	34.400002	36.799999	6	22	26	28	34	30	30	36
891	34.400002	36.799999	6	20	26	30	30	30	30	36
892	35.200001	36.799999	6	22	26	30	32	28	28	34
893	34.400002	36.799999	6	20	28	32	32	30	30	36
894	34.400002	36.799999	6	22	26	30	32	26	26	34
895	35.200001	37.599998	6	22	28	32	30	28	28	36
896	35.200001	36.799999	4	22	26	30	32	28	28	32
897	35.200001	37.599998	6	22	28	30	32	28	28	36
898	35.200001	37.599998	4	24	26	30	32	26	26	32
899	35.200001	37.599998	8	22	26	30	32	28	28	36
900	35.200001	37.599998	4	24	24	30	32	26	26	34
901	35.200001	36.799999	6	22	28	30	32	28	28	36
902	35.200001	37.599998	4	24	24	30	34	26	26	32
903	34.400002	36.799999	4	22	26	30	30	28	28	34
904	35.200001	36.799999	4	24	24	28	32	28	28	32
905	35.200001	36.799999	6	22	28	30	32	28	28	34
906	35.200001	36.799999	4	22	26	26	34	26	26	34
907	35.200001	37.599998	6	22	26	30	32	28	28	34
908	35.200001	36.799999	4	24	26	28	36	26	26	34
909	35.200001	37.599998	8	22	28	30	34	28	28	34
910	35.200001	37.599998	4	24	26	30	34	28	28	32
911	34.400002	37.599998	8	22	28	30	32	30	30	32
912	35.200001	36.799999	6	24	28	28	34	28	28	32
913	34.400002	36.799999	6	22	28	30	32	30	30	32
914	35.200001	36.799999	4	24	26	28	32	30	30	32
915	35.200001	36.799999	8	22	28	32	30	30	30	34
916	35.200001	36.799999	6	24	26	28	32	28	28	34
917	35.200001	36.799999	8	24	26	30	32	30	30	34
918	35.200001	36.799999	6	26	26	30	34	28	28	32
919	35.200001	36.799999	8	22	26	30	30	28	28	34
920	35.200001	36.799999	6	26	24	30	32	28	28	34
921	35.200001	36.799999	8	24	28	32	32	30	30	36
922	35.200001	36.799999	8	24	28	30	34	28	28	34
923	35.200001	36.799999	8	20	28	30	32	28	28	36
924	35.200001	36.799999	6	24	26	30	34	30	30	36
925	35.200001	36.799999	8	20	28	32	32	32	32	36
926	35.200001	36.799999	6	20	26	30	32	28	28	32
927	35.200001	36.799999	8	18	28	32	30	30	30	34
928	35.200001	36.799999	6	20	26	30	32	28	28	34
929	35.200001	36.799999	6	18	28	32	32	28	28	36
930	35.200001	36.799999	6	20	26	30	34	26	26	34
931	35.200001	36.799999	6	18	28	32	34	28	28	34
932	35.200001	36.799999	6	22	26	28	34	28	28	34
933	34.400002	37.599998	6	22	28	30	34	30	30	34
934	35.200001	36.799999	6	24	24	28	34	28	28	32
935	35.200001	36.799999	6	22	28	32	32	28	28	34
936	35.200001	36.799999	4	26	26	28	34	28	28	32
937	34.400002	36.799999	6	22	26	30	32	28	28	32
938	35.200001	36.799999	4	24	24	28	32	26	26	32
939	34.400002	36.799999	6	22	26	30	30	28	28	34
940	35.200001	37.599998	6	24	26	28	34	28	28	32
941	34.400002	36.799999	6	22	26	30	32	28	28	32
942	35.200001	36.799999	6	24	26	26	34	28	28	32
943	34.400002	36.799999	8	20	28	28	32	30	30	32
944	35.200001	36.799999	6	24	26	26	34	30	30	32
945	34.400002	36.799999	6	20	28	30	32	30	30	34
946	35.200001	37.599998	6	22	26	28	32	28	28	32
947	34.400002	36.799999	8	20	30	28	30	30	30	34
948	35.200001	36.799999	6	22	26	28	32	30	30	34
949	35.200001	37.599998	8	20	28	30	32	30	30	34
950	34.400002	36.799999	6	24	28	30	34	28	28	32
951	34.400002	37.599998	8	22	28	30	32	30	30	36
952	35.200001	36.799999	8	26	26	28	32	28	28	34
953	35.200001	37.599998	8	24	28	30	32	32	32	36
954	36	36.799999	6	24	28	28	34	30	30	34
955	35.200001	36.799999	10	22	28	32	32	30	30	36
956	35.200001	36.799999	6	26	26	28	34	28	28	36
957	34.400002	36.799999	8	24	26	30	32	32	32	36
958	35.200001	36.799999	6	22	26	30	34	28	28	34
959	35.200001	37.599998	8	20	28	32	32	30	30	34
960	35.200001	36.799999	8	22	24	30	34	28	28	36
961	35.200001	36.799999	6	20	26	32	34	30	30	34
962	35.200001	36.799999	4	22	26	28	34	26	26	34
963	35.200001	36.799999	6	20	26	30	32	28	28	34
964	34.400002	36.799999	8	22	24	28	34	28	28	34
965	34.400002	36.799999	6	20	28	30	34	30	30	36
966	35.200001	37.599998	6	22	26	28	34	26	26	34
967	35.200001	36.799999	8	20	28	30	30	30	30	34
968	36	36.799999	6	22	26	28	32	28	28	34
969	35.200001	37.599998	6	20	28	28	32	30	30	34
970	35.200001	37.599998	4	22	26	28	34	26	26	32
971	34.400002	37.599998	6	20	26	30	32	30	30	34
972	35.200001	37.599998	6	22	24	28	32	26	26	34
973	35.200001	37.599998	6	20	28	30	32	28	28	34
974	35.200001	37.599998	4	22	26	30	34	26	26	30
975	35.200001	36.799999	6	22	28	30	32	30	30	34
976	35.200001	37.599998	4	24	26	28	32	28	28	32
977	35.200001	36.799999	6	22	28	28	30	30	30	32
978	35.200001	37.599998	4	22	28	28	32	28	28	30
979	34.400002	37.599998	8	20	30	30	30	28	28	34
980	35.200001	36.799999	6	22	26	28	32	28	28	34
981	34.400002	36.799999	6	20	28	30	30	30	30	36
982	35.200001	36.799999	4	20	26	28	32	28	28	34
983	35.200001	37.599998	8	20	28	30	32	30	30	36
984	35.200001	36.799999	8	22	26	28	34	28	28	34
985	34.400002	37.599998	8	20	28	30	32	30	30	36
986	35.200001	36.799999	4	22	26	30	34	28	28	34
987	35.200001	37.599998	8	22	28	32	30	30	30	36
988	35.200001	36.799999	6	26	26	28	34	30	30	32
989	34.400002	37.599998	6	22	28	30	34	30	30	34
990	34.400002	37.599998	4	26	28	28	34	28	28	34
991	34.400002	37.599998	6	24	28	30	32	30	30	36
992	35.200001	37.599998	6	24	26	28	32	28	28	36
993	36	37.599998	8	22	26	32	34	30	30	34
994	35.200001	37.599998	4	26	26	30	34	28	28	34
995	36	37.599998	6	24	28	30	32	30	30	36
996	35.200001	37.599998	4	24	26	28	34	28	28	34
997	35.200001	36.799999	6	22	28	32	32	30	30	34
998	35.200001	36.799999	2	24	26	28	34	26	26	32
999	34.400002	36.799999	6	22	28	32	32	28	28	34
1000	34.400002	36.799999	4	22	26	28	34	26	26	34
1001	34.400002	36.799999	6	20	28	30	34	28	28	34
1002	35.200001	36.799999	4	20	26	28	34	26	26	32
1003	35.200001	37.599998	6	18	28	30	30	28	28	34
1004	35.200001	37.599998	6	22	26	28	32	28	28	34
1005	35.200001	37.599998	6	20	26	32	32	30	30	34
1006	35.200001	36.799999	2	22	26	30	32	28	28	32
1007	35.200001	36.799999	4	20	28	30	30	30	30	34
1008	35.200001	36.799999	4	24	26	28	32	28	28	34
1009	35.200001	37.599998	6	22	28	30	32	28	28	34
1010	35.200001	36.799999	4	22	28	30	34	28	28	32
1011	35.200001	36.799999	8	20	30	30	32	30	30	32
1012	35.200001	36.799999	6	22	28	28	32	28	28	34
1013	35.200001	36.799999	8	20	28	30	32	30	30	34
1014	35.200001	36.799999	4	22	26	28	32	28	28	34
1015	34.400002	37.599998	8	22	28	30	30	30	30	34
1016	34.400002	36.799999	6	22	26	28	32	30	30	32
1017	34.400002	37.599998	8	20	28	32	32	30	30	34
1018	34.400002	36.799999	4	22	26	28	34	28	28	34
1019	34.400002	37.599998	8	22	28	32	30	30	30	34
1020	35.200001	36.799999	4	26	26	30	34	28	28	34
1021	35.200001	37.599998	6	22	26	32	32	30	30	34
1022	36	37.599998	6	24	26	30	34	28	28	32
1023	36	36.799999	8	22	28	30	32	30	30	34
1024	35.200001	37.599998	6	26	26	28	34	28	28	32
1025	35.200001	37.599998	8	24	28	30	32	32	32	34
1026	35.200001	37.599998	6	24	26	30	34	28	28	32
1027	35.200001	37.599998	10	22	28	30	32	30	30	34
1028	35.200001	37.599998	6	26	26	28	32	30	30	32
1029	35.200001	36.799999	6	22	28	30	32	30	30	34
1030	36	36.799999	4	24	26	28	32	28	28	34
1031	35.200001	36.799999	6	22	28	30	32	28	28	34
1032	36	37.599998	6	24	26	28	34	28	28	34
1033	35.200001	37.599998	6	22	28	30	34	30	30	34
1034	35.200001	37.599998	4	24	26	28	34	28	28	32
1035	34.400002	37.599998	8	22	28	30	32	28	28	34
1036	35.200001	37.599998	6	24	26	28	34	28	28	34
1037	34.400002	37.599998	6	20	26	30	32	30	30	34
1038	35.200001	37.599998	4	24	26	28	32	28	28	32
1039	35.200001	37.599998	6	20	28	30	30	30	30	36
1040	36	37.599998	4	22	28	28	32	28	28	34
1041	36	37.599998	6	20	28	30	32	30	30	34
1042	36	36.799999	6	22	30	30	34	28	28	34
1043	35.200001	36.799999	6	20	30	30	30	30	30	34
1044	35.200001	37.599998	6	20	26	28	32	28	28	34
1045	35.200001	37.599998	8	18	28	30	32	30	30	34
1046	35.200001	36.799999	6	22	26	30	32	28	28	34
1047	35.200001	37.599998	10	20	30	32	30	30	30	36
1048	35.200001	36.799999	6	22	26	30	32	28	28	34
1049	35.200001	36.799999	6	18	28	32	32	30	30	34
1050	35.200001	36.799999	6	22	26	30	32	28	28	32
1051	34.400002	36.799999	8	20	28	30	32	28	28	34
1052	35.200001	36.799999	6	22	26	28	32	28	28	34
1053	35.200001	37.599998	6	22	28	30	32	30	30	36
1054	35.200001	36.799999	6	22	26	28	32	28	28	34
1055	34.400002	37.599998	8	20	26	32	32	30	30	34
1056	35.200001	37.599998	6	24	24	30	34	28	28	32
1057	35.200001	37.599998	6	24	26	32	32	28	28	34
1058	35.200001	37.599998	4	24	24	30	34	28	28	34
1059	35.200001	37.599998	8	22	26	32	32	30	30	34
1060	36	36.799999	4	24	24	28	34	28	28	32
1061	35.200001	36.799999	4	24	26	30	34	30	30	32
1062	36	36.799999	4	26	24	28	32	26	26	32
1063	35.200001	37.599998	6	22	28	30	30	28	28	32
1064	35.200001	37.599998	6	24	26	28	34	26	26	32
1065	35.200001	37.599998	4	20	28	30	32	30	30	34
1066	35.200001	37.599998	4	24	26	28	32	28	28	32
1067	35.200001	37.599998	6	22	28	30	30	30	30	34
1068	35.200001	36.799999	4	22	24	28	32	30	30	34
1069	35.200001	37.599998	6	20	28	30	32	30	30	34
1070	35.200001	37.599998	4	22	26	28	32	28	28	32
1071	35.200001	37.599998	6	20	28	30	32	28	28	34
1072	35.200001	36.799999	4	22	26	28	30	28	28	34
1073	36	36.799999	6	18	28	30	32	32	32	34
1074	35.200001	36.799999	4	22	28	30	32	28	28	32
1075	35.200001	37.599998	6	20	30	30	30	30	30	36
1076	36	37.599998	6	22	26	28	34	28	28	34
1077	35.200001	37.599998	6	20	28	30	32	30	30	36
1078	35.200001	37.599998	6	22	26	30	32	28	28	32
1079	35.200001	37.599998	8	20	26	30	32	30	30	36
1080	35.200001	37.599998	8	22	26	30	32	28	28	36
1081	35.200001	36.799999	6	20	28	30	32	28	28	36
1082	35.200001	37.599998	4	20	26	28	32	28	28	34
1083	35.200001	37.599998	6	20	26	30	32	30	30	34
1084	35.200001	37.599998	4	22	24	28	34	28	28	34
1085	35.200001	37.599998	6	18	26	30	32	30	30	34
1086	36	36.799999	6	20	26	30	32	28	28	32
1087	35.200001	37.599998	6	20	26	30	32	28	28	32
1088	36	36.799999	4	24	24	30	34	28	28	34
1089	34.400002	37.599998	6	22	26	30	34	30	30	34
1090	35.200001	37.599998	6	22	26	30	34	28	28	30
1091	35.200001	36.799999	8	20	26	30	32	30	30	34
1092	35.200001	36.799999	6	24	24	28	34	30	30	30
1093	35.200001	36.799999	6	22	28	28	32	30	30	32
1094	35.200001	36.799999	4	22	26	28	34	28	28	30
1095	35.200001	37.599998	6	20	28	28	32	28	28	34
1096	35.200001	37.599998	6	24	26	28	32	26	26	32
1097	35.200001	37.599998	6	22	28	30	32	30	30	34
1098	35.200001	36.799999	4	26	26	30	34	28	28	30
1099	35.200001	37.599998	6	22	26	30	32	30	30	34
1100	35.200001	36.799999	6	24	26	28	34	28	28	34
1101	35.200001	37.599998	6	22	28	30	32	30	30	32
1102	35.200001	37.599998	6	24	26	30	34	30	30	30
1103	35.200001	37.599998	8	22	28	30	30	30	30	34
1104	35.200001	36.799999	6	24	26	28	32	28	28	34
1105	35.200001	37.599998	6	20	28	30	30	30	30	34
1106	35.200001	37.599998	4	22	28	30	32	28	28	34
1107	35.200001	37.599998	6	20	28	32	30	28	28	34
1108	35.200001	37.599998	6	22	26	30	32	28	28	34
1109	35.200001	37.599998	8	22	28	30	34	30	30	36
1110	35.200001	37.599998	8	22	26	30	34	26	26	34
1111	35.200001	37.599998	8	20	28	32	32	30	30	36
1112	35.200001	37.599998	6	22	28	30	32	30	30	34
1113	35.200001	37.599998	8	22	28	32	34	30	30	34
1114	35.200001	37.599998	6	22	26	30	32	28	28	32
1115	35.200001	37.599998	8	22	28	30	30	28	28	36
1116	35.200001	37.599998	4	24	26	28	30	28	28	36
1117	35.200001	37.599998	4	22	28	30	32	28	28	34
1118	36	36.799999	6	22	26	30	32	28	28	32
1119	35.200001	36.799999	8	22	28	32	32	28	28	36
1120	35.200001	36.799999	6	24	26	28	34	26	26	34
1121	35.200001	36.799999	6	24	28	32	34	28	28	34
1122	35.200001	36.799999	4	24	26	30	36	28	28	32
1123	35.200001	36.799999	6	22	26	30	32	30	30	32
1124	35.200001	36.799999	6	24	22	28	34	28	28	34
1125	34.400002	36.799999	6	22	26	30	32	30	30	36
1126	35.200001	36.799999	4	24	26	28	32	28	28	32
1127	35.200001	37.599998	8	20	26	30	30	28	28	36
1128	35.200001	37.599998	4	24	26	28	32	28	28	34
1129	35.200001	37.599998	6	22	28	30	30	30	30	34
1130	35.200001	36.799999	4	24	26	28	32	28	28	32
1131	34.400002	36.799999	6	22	26	30	30	30	30	34
1132	35.200001	37.599998	4	24	26	28	34	28	28	32
1133	34.400002	37.599998	6	22	28	28	32	30	30	34
1134	35.200001	37.599998	4	24	28	30	32	28	28	34
1135	35.200001	37.599998	6	22	28	32	30	30	30	34
1136	36	37.599998	6	24	28	28	32	30	30	32
1137	35.200001	37.599998	6	22	28	30	30	30	30	36
1138	35.200001	37.599998	4	24	30	28	32	28	28	34
1139	34.400002	37.599998	6	22	30	30	30	30	30	36
1140	35.200001	37.599998	6	24	26	28	30	28	28	34
1141	34.400002	36.799999	6	22	28	32	32	30	30	36
1142	35.200001	37.599998	6	24	26	30	34	28	28	32
1143	34.400002	37.599998	8	22	28	30	32	28	28	36
1144	35.200001	37.599998	6	24	26	30	34	26	26	34
1145	34.400002	37.599998	8	22	28	32	32	30	30	36
1146	35.200001	37.599998	6	22	26	30	34	26	26	32
1147	35.200001	37.599998	6	20	26	32	30	30	30	34
1148	35.200001	37.599998	6	22	26	30	32	28	28	34
1149	35.200001	37.599998	8	22	28	32	30	30	30	34
1150	35.200001	37.599998	6	22	26	30	34	28	28	32
1151	35.200001	37.599998	8	20	28	32	32	28	28	36
1152	35.200001	37.599998	6	24	26	28	34	28	28	32
1153	34.400002	37.599998	8	22	28	30	34	30	30	34
1154	35.200001	36.799999	6	24	26	30	32	28	28	32
1155	34.400002	36.799999	6	22	26	30	32	28	28	34
1156	35.200001	36.799999	6	22	26	28	34	26	26	34
1157	34.400002	37.599998	6	22	28	30	32	28	28	34
1158	35.200001	36.799999	4	24	26	28	32	26	26	32
1159	35.200001	37.599998	6	20	26	28	30	30	30	34
1160	35.200001	37.599998	4	22	26	28	34	28	28	34
1161	35.200001	37.599998	6	22	26	28	32	30	30	34
1162	35.200001	36.799999	6	24	26	28	34	28	28	32
1163	35.200001	37.599998	6	20	26	28	32	28	28	34
1164	35.200001	37.599998	4	22	24	28	32	28	28	34
1165	34.400002	38.400002	8	20	26	30	32	30	30	34
1166	35.200001	37.599998	6	20	26	30	34	28	28	32
1167	35.200001	36.799999	8	20	28	30	32	30	30	34
1168	35.200001	36.799999	6	22	28	28	32	30	30	34
1169	35.200001	36.799999	6	20	28	32	32	30	30	34
1170	35.200001	36.799999	4	22	26	28	34	28	28	34
1171	35.200001	36.799999	8	20	26	30	30	30	30	34
1172	35.200001	36.799999	8	22	26	28	34	28	28	34
1173	35.200001	36.799999	8	22	28	32	32	30	30	34
1174	35.200001	36.799999	6	24	26	30	34	28	28	34
1175	34.400002	37.599998	8	22	26	32	32	30	30	34
1176	35.200001	36.799999	6	22	24	30	34	30	30	34
1177	35.200001	37.599998	6	22	28	30	30	30	30	34
1178	35.200001	36.799999	4	24	26	28	34	28	28	34
1179	34.400002	37.599998	6	22	28	30	32	30	30	34
1180	35.200001	36.799999	6	22	24	30	34	28	28	34
1181	35.200001	36.799999	6	20	26	32	34	30	30	34
1182	35.200001	36.799999	4	22	24	30	34	28	28	32
1183	34.400002	37.599998	6	22	26	30	32	30	30	34
1184	34.400002	36.799999	4	24	24	28	34	28	28	32
1185	34.400002	37.599998	6	20	26	32	32	30	30	32
1186	35.200001	36.799999	4	22	26	30	32	26	26	32
1187	34.400002	36.799999	4	20	26	30	32	28	28	34
1188	35.200001	37.599998	6	22	24	28	32	26	26	32
1189	35.200001	37.599998	6	20	28	30	32	28	28	34
1190	34.400002	37.599998	6	22	26	28	32	26	26	32
1191	34.400002	36.799999	8	20	28	30	32	30	30	34
1192	34.400002	36.799999	6	22	24	28	32	28	28	32
1193	34.400002	36.799999	8	20	26	30	32	30	30	34
1194	35.200001	36.799999	6	20	24	30	32	30	30	32
1195	35.200001	36.799999	6	20	28	32	30	28	28	34
1196	35.200001	36.799999	6	24	26	28	32	28	28	34
1197	35.200001	37.599998	6	20	28	30	32	28	28	32
1198	35.200001	36.799999	4	22	28	30	32	28	28	30
1199	34.400002	37.599998	4	20	30	32	30	28	28	34
1200	34.400002	37.599998	6	24	28	28	32	28	28	34
1201	34.400002	37.599998	8	22	28	30	32	30	30	36
1202	34.400002	37.599998	6	22	28	26	32	28	28	34
1203	34.400002	37.599998	8	20	28	30	32	30	30	36
1204	35.200001	36.799999	8	24	26	28	32	28	28	34
1205	35.200001	36.799999	8	20	28	30	32	30	30	34
1206	35.200001	36.799999	6	20	26	30	32	26	26	34
1207	34.400002	36.799999	8	20	26	32	30	28	28	36
1208	34.400002	36.799999	4	22	26	30	32	28	28	32
1209	34.400002	36.799999	6	22	28	32	32	28	28	32
1210	34.400002	36.799999	6	24	26	32	34	26	26	32
1211	34.400002	36.799999	8	22	28	30	30	28	28	34
1212	34.400002	37.599998	6	24	26	28	34	28	28	32
1213	34.400002	36.799999	8	22	28	28	34	28	28	34
1214	35.200001	36.799999	6	24	26	28	34	28	28	32
1215	34.400002	36.799999	6	24	28	32	32	30	30	34
1216	35.200001	36.799999	6	24	26	28	34	28	28	32
1217	34.400002	37.599998	6	22	28	30	30	30	30	34
1218	35.200001	36.799999	2	22	26	28	32	28	28	32
1219	34.400002	37.599998	4	22	28	32	32	28	28	34
1220	35.200001	36.799999	4	24	26	30	32	26	26	34
1221	34.400002	37.599998	4	24	30	30	32	30	30	34
1222	35.200001	36.799999	4	24	26	28	34	28	28	32
1223	34.400002	37.599998	6	22	28	30	32	28	28	34
1224	35.200001	36.799999	4	24	26	26	34	26	26	30
1225	35.200001	36.799999	6	22	28	30	32	26	26	34
1226	35.200001	36.799999	4	24	28	28	34	28	28	32
1227	34.400002	37.599998	8	20	28	30	30	30	30	34
1228	34.400002	37.599998	4	22	26	30	32	26	26	32
1229	34.400002	36.799999	6	20	30	30	30	30	30	34
1230	35.200001	36.799999	4	20	28	30	32	28	28	32
1231	36	36.799999	4	20	28	30	30	30	30	34
1232	35.200001	36.799999	6	22	26	28	32	28	28	34
1233	35.200001	37.599998	8	20	30	32	30	30	30	34
1234	35.200001	36.799999	8	24	28	30	32	28	28	34
1235	34.400002	36.799999	8	20	28	30	30	28	28	34
1236	35.200001	36.799999	6	22	26	28	34	26	26	32
1237	34.400002	36.799999	8	22	28	30	32	32	32	34
1238	35.200001	36.799999	4	24	28	30	32	30	30	34
1239	34.400002	36.799999	6	20	26	32	30	30	30	36
1240	35.200001	36.799999	6	24	26	28	32	28	28	34
1241	34.400002	36.799999	6	22	26	32	30	30	30	36
1242	35.200001	36	4	22	24	28	32	28	28	32
1243	35.200001	36.799999	8	20	26	30	32	28	28	34
1244	35.200001	36.799999	6	26	26	28	34	26	26	34
1245	34.400002	37.599998	6	22	28	32	34	28	28	34
1246	34.400002	36.799999	4	24	26	30	34	28	28	32
1247	34.400002	37.599998	8	20	26	32	32	30	30	34
1248	35.200001	36.799999	6	24	26	28	36	28	28	32
1249	35.200001	36.799999	6	22	28	32	32	28	28	34
1250	36	36.799999	6	22	26	28	32	28	28	32
1251	35.200001	36.799999	8	20	28	32	30	30	30	32
1252	35.200001	37.599998	6	24	24	28	32	28	28	32
1253	34.400002	37.599998	8	22	28	30	30	30	30	34
1254	34.400002	36.799999	4	24	28	30	32	28	28	32
1255	33.599998	36.799999	6	22	28	30	30	28	28	32
1256	34.400002	37.599998	4	24	26	28	32	28	28	34
1257	34.400002	37.599998	6	22	28	30	32	30	30	34
1258	35.200001	37.599998	4	24	28	28	34	28	28	32
1259	34.400002	37.599998	8	20	28	30	30	28	28	34
1260	34.400002	36.799999	6	20	26	28	32	28	28	34
1261	34.400002	36.799999	6	20	28	30	32	30	30	34
1262	35.200001	36.799999	4	20	26	30	32	28	28	32
1263	34.400002	36.799999	8	18	28	32	30	28	28	36
1264	34.400002	36.799999	6	22	26	28	32	28	28	34
1265	34.400002	36.799999	6	20	26	32	32	30	30	34
1266	34.400002	36.799999	6	22	26	30	32	28	28	32
1267	35.200001	36.799999	8	20	28	32	30	28	28	36
1268	35.200001	36.799999	8	22	26	30	32	28	28	36
1269	34.400002	36.799999	8	22	28	32	32	30	30	34
1270	34.400002	36.799999	6	22	26	28	34	26	26	32
1271	34.400002	36.799999	6	20	26	30	30	30	30	34
1272	34.400002	36.799999	6	22	24	28	32	28	28	32
1273	34.400002	36.799999	8	20	28	30	30	30	30	34
1274	35.200001	36.799999	8	22	26	28	34	28	28	32
1275	34.400002	36.799999	6	20	26	30	32	28	28	34
1276	35.200001	36.799999	6	22	26	30	34	28	28	32
1277	34.400002	36.799999	8	22	28	28	34	30	30	34
1278	35.200001	36.799999	4	22	28	26	34	28	28	32
1279	34.400002	36.799999	6	22	28	30	32	28	28	34
1280	35.200001	36.799999	6	22	26	26	34	28	28	34
1281	35.200001	36	6	22	28	30	32	30	30	34
1282	35.200001	36.799999	4	22	26	26	36	28	28	32
1283	34.400002	36.799999	6	20	26	30	32	28	28	34
1284	35.200001	36.799999	6	22	26	28	34	28	28	34
1285	34.400002	36.799999	6	22	26	30	32	30	30	34
1286	35.200001	36.799999	6	22	26	30	34	28	28	32
1287	34.400002	36.799999	8	20	28	32	32	28	28	34
1288	35.200001	36.799999	6	24	26	30	34	28	28	34
1289	34.400002	36.799999	6	22	28	30	32	30	30	34
1290	34.400002	36.799999	6	22	28	28	32	28	28	32
1291	34.400002	36.799999	8	20	28	32	32	28	28	34
1292	35.200001	36.799999	6	22	26	28	32	28	28	34
1293	34.400002	37.599998	6	20	28	30	30	30	30	34
1294	34.400002	36.799999	6	22	26	28	32	28	28	32
1295	35.200001	36.799999	8	18	28	30	30	30	30	36
1296	35.200001	36.799999	8	22	26	28	32	26	26	32
1297	35.200001	37.599998	8	20	28	30	32	28	28	36
1298	35.200001	36.799999	6	20	28	28	32	26	26	32
1299	34.400002	36.799999	6	20	28	32	30	30	30	36
1300	35.200001	36.799999	6	24	28	28	34	28	28	32
1301	34.400002	36.799999	8	22	28	30	34	30	30	34
1302	34.400002	36.799999	6	24	28	28	32	26	26	32
1303	34.400002	37.599998	6	22	28	30	30	30	30	36
1304	35.200001	36.799999	6	24	26	28	32	28	28	34
1305	35.200001	37.599998	8	20	28	30	34	30	30	34
1306	35.200001	36.799999	6	22	28	30	34	28	28	32
1307	35.200001	37.599998	6	22	28	32	30	28	28	34
1308	34.400002	36.799999	6	24	26	28	34	26	26	34
1309	34.400002	36.799999	6	22	28	30	32	30	30	34
1310	34.400002	36	6	22	26	28	34	26	26	32
1311	34.400002	36.799999	6	22	28	30	32	28	28	34
1312	34.400002	36	6	24	24	28	34	26	26	34
1313	34.400002	36.799999	6	22	26	30	32	28	28	36
1314	34.400002	36.799999	4	22	26	28	34	26	26	32
1315	34.400002	36.799999	8	20	28	28	30	30	30	34
1316	35.200001	36.799999	6	24	26	28	32	30	30	32
1317	34.400002	36.799999	6	22	28	28	32	30	30	34
1318	34.400002	36.799999	4	22	26	28	32	28	28	32
1319	34.400002	36.799999	6	20	28	30	30	30	30	34
1320	34.400002	36.799999	6	22	26	28	32	28	28	34
1321	34.400002	36.799999	6	20	30	30	32	30	30	34
1322	34.400002	36.799999	4	22	26	28	32	28	28	34
1323	34.400002	36.799999	8	20	28	32	32	30	30	34
1324	35.200001	36.799999	6	24	28	30	32	28	28	34
1325	34.400002	37.599998	6	22	28	32	32	30	30	34
1326	35.200001	37.599998	6	22	26	30	32	28	28	34
1327	34.400002	37.599998	8	22	28	32	30	30	30	36
1328	35.200001	37.599998	6	24	26	30	30	28	28	34
1329	35.200001	37.599998	8	20	28	32	32	30	30	34
1330	35.200001	36.799999	6	22	26	30	32	28	28	34
1331	34.400002	36.799999	8	20	28	32	30	28	28	36
1332	34.400002	36.799999	6	22	26	30	32	28	28	36
1333	34.400002	37.599998	6	22	28	34	32	30	30	34
1334	34.400002	36.799999	4	22	26	30	34	28	28	34
1335	34.400002	37.599998	8	22	28	32	30	28	28	34
1336	35.200001	36.799999	6	22	26	28	34	28	28	32
1337	34.400002	37.599998	6	22	28	30	34	30	30	34
1338	35.200001	36.799999	4	22	26	30	34	28	28	32
1339	34.400002	36.799999	8	22	28	30	30	28	28	34
1340	34.400002	36.799999	6	24	26	28	34	26	26	32
1341	34.400002	36.799999	6	22	28	32	32	30	30	34
1342	35.200001	36.799999	4	24	24	30	32	26	26	32
1343	34.400002	36.799999	6	22	26	32	30	28	28	34
1344	35.200001	36.799999	4	24	24	28	34	26	26	32
1345	34.400002	36.799999	6	22	26	32	32	28	28	32
1346	35.200001	37.599998	4	24	26	30	34	26	26	32
1347	34.400002	37.599998	6	22	28	30	30	28	28	34
1348	35.200001	36.799999	6	24	26	28	32	28	28	32
1349	34.400002	37.599998	8	22	28	30	32	30	30	34
1350	34.400002	36.799999	4	22	26	26	34	28	28	32
1351	34.400002	36.799999	6	22	28	30	30	28	28	36
1352	34.400002	36.799999	4	24	26	30	32	26	26	34
1353	33.599998	36.799999	8	20	28	30	30	30	30	34
1354	34.400002	36.799999	6	20	28	30	32	26	26	32
1355	34.400002	36	8	22	28	30	30	28	28	36
1356	35.200001	36.799999	6	22	26	28	32	26	26	34
1357	34.400002	36.799999	6	20	28	32	32	28	28	34
1358	35.200001	36.799999	6	22	26	30	34	28	28	34
1359	34.400002	37.599998	10	22	30	30	30	30	30	36
1360	34.400002	36.799999	8	22	28	28	32	30	30	34
1361	34.400002	36.799999	6	20	28	30	32	30	30	36
1362	35.200001	36.799999	4	22	24	30	34	28	28	34
1363	34.400002	36.799999	6	20	28	30	32	30	30	34
1364	34.400002	36.799999	4	22	26	28	32	26	26	34
1365	34.400002	37.599998	6	22	28	30	32	28	28	36
1366	35.200001	36.799999	6	24	26	26	34	28	28	34
1367	35.200001	36.799999	8	20	28	30	32	28	28	34
1368	35.200001	36.799999	8	22	26	28	34	26	26	34
1369	34.400002	37.599998	8	22	28	30	34	28	28	36
1370	34.400002	36.799999	6	24	26	28	34	26	26	32
1371	34.400002	37.599998	8	22	28	32	32	28	28	34
1372	34.400002	36.799999	6	22	26	28	34	26	26	30
1373	34.400002	36.799999	8	22	28	32	32	28	28	32
1374	34.400002	36.799999	6	24	26	32	32	26	26	30
1375	35.200001	36.799999	6	20	26	32	30	28	28	32
1376	35.200001	36.799999	4	22	26	30	34	26	26	32
1377	35.200001	36.799999	4	20	28	34	32	28	28	32
1378	35.200001	36.799999	2	22	26	32	34	26	26	32
1379	35.200001	36.799999	4	22	28	32	32	30	30	34
1380	35.200001	36.799999	6	22	24	30	34	28	28	34
1381	34.400002	36.799999	6	20	28	30	32	30	30	34
1382	34.400002	36.799999	4	22	26	28	34	28	28	32
1383	34.400002	36.799999	6	20	28	30	30	28	28	34
1384	34.400002	36.799999	6	22	26	28	34	28	28	34
1385	35.200001	36.799999	8	20	28	30	32	30	30	34
1386	35.200001	36.799999	6	20	28	28	32	28	28	32
1387	34.400002	36.799999	8	20	28	28	32	30	30	34
1388	35.200001	36.799999	6	22	26	26	34	26	26	32
1389	34.400002	36.799999	8	20	28	28	32	30	30	36
1390	34.400002	36.799999	6	22	26	26	34	28	28	32
1391	34.400002	36.799999	8	20	28	28	32	30	30	34
1392	34.400002	36.799999	6	22	26	26	34	30	30	34
1393	34.400002	36.799999	6	20	28	28	30	32	32	38
1394	35.200001	36.799999	6	22	26	28	34	30	30	36
1395	34.400002	36.799999	8	20	26	28	32	30	30	36
1396	34.400002	36.799999	4	20	26	28	32	28	28	32
1397	33.599998	37.599998	8	18	28	28	32	30	30	36
1398	34.400002	36.799999	6	20	26	28	32	26	26	34
1399	34.400002	37.599998	8	20	26	30	32	28	28	34
1400	35.200001	36.799999	6	22	26	28	34	28	28	32
1401	34.400002	37.599998	8	22	26	30	32	28	28	34
1402	34.400002	36.799999	6	22	26	30	34	26	26	32
1403	34.400002	36.799999	8	22	28	28	32	30	30	34
1404	35.200001	36.799999	6	24	26	26	32	28	28	32
1405	34.400002	36.799999	8	22	28	28	32	30	30	34
1406	35.200001	36.799999	6	22	26	28	34	28	28	34
1407	34.400002	36.799999	6	20	28	28	32	28	28	36
1408	35.200001	36.799999	4	22	26	28	34	26	26	34
1409	34.400002	37.599998	6	22	28	30	32	26	26	34
1410	34.400002	36.799999	6	24	26	30	34	24	24	32
1411	34.400002	37.599998	6	20	28	32	32	26	26	34
1412	35.200001	36.799999	2	24	28	32	34	26	26	32
1413	34.400002	36.799999	6	22	28	32	34	28	28	32
1414	35.200001	36.799999	4	26	28	32	34	28	28	32
1415	34.400002	36.799999	6	22	30	32	32	30	30	32
1416	35.200001	36.799999	4	22	28	30	32	30	30	32
1417	34.400002	36.799999	6	20	28	30	34	30	30	34
1418	35.200001	36.799999	4	22	28	28	34	28	28	32
1419	34.400002	36.799999	6	20	28	32	30	30	30	34
1420	34.400002	37.599998	6	22	28	30	32	28	28	34
1421	34.400002	37.599998	6	20	30	30	32	28	28	36
1422	34.400002	36.799999	6	24	26	30	32	26	26	32
1423	34.400002	36.799999	8	20	30	30	32	28	28	34
1424	35.200001	36.799999	6	22	28	28	32	26	26	34
1425	34.400002	36.799999	8	22	28	30	34	28	28	34
1426	35.200001	36.799999	6	24	26	28	34	30	30	32
1427	34.400002	37.599998	8	22	30	30	32	30	30	34
1428	35.200001	36.799999	6	24	26	28	34	28	28	32
1429	34.400002	36.799999	6	20	28	30	32	30	30	34
1430	35.200001	37.599998	4	22	24	30	34	28	28	32
1431	34.400002	36.799999	6	20	28	32	32	28	28	34
1432	35.200001	36.799999	4	22	26	30	32	26	26	32
1433	34.400002	36.799999	4	22	28	30	32	26	26	34
1434	35.200001	36.799999	4	24	26	30	34	26	26	32
1435	34.400002	36.799999	6	22	28	30	32	30	30	34
1436	35.200001	36	4	24	26	28	34	28	28	32
1437	34.400002	36.799999	4	22	26	30	32	30	30	34
1438	35.200001	36.799999	6	24	26	28	34	28	28	32
1439	34.400002	37.599998	8	22	28	30	32	28	28	34
1440	34.400002	37.599998	8	22	26	28	32	28	28	34
1441	34.400002	37.599998	8	22	28	30	32	30	30	34
1442	35.200001	37.599998	6	22	26	28	32	28	28	32
1443	35.200001	36.799999	6	20	28	30	32	28	28	34
1444	35.200001	36.799999	6	24	26	28	32	28	28	34
1445	34.400002	37.599998	6	22	28	30	30	28	28	34
1446	35.200001	37.599998	4	24	28	30	32	26	26	32
1447	34.400002	37.599998	6	22	28	32	32	28	28	34
1448	34.400002	36.799999	4	24	26	30	32	28	28	34
1449	34.400002	37.599998	4	22	30	32	32	30	30	34
1450	34.400002	36.799999	4	22	28	32	32	28	28	34
1451	35.200001	36.799999	8	22	28	32	32	28	28	36
1452	34.400002	36.799999	6	22	26	30	32	28	28	36
1453	34.400002	36.799999	8	22	26	32	30	30	30	34
1454	35.200001	36.799999	6	22	26	34	32	28	28	34
1455	34.400002	36.799999	8	22	28	34	30	30	30	36
1456	35.200001	36.799999	6	22	26	30	34	28	28	34
1457	34.400002	37.599998	6	22	28	32	32	30	30	34
1458	34.400002	36.799999	4	24	26	32	34	28	28	32
1459	34.400002	36.799999	6	22	28	34	32	30	30	36
1460	35.200001	36	6	24	26	30	34	28	28	34
1461	35.200001	36.799999	8	22	26	30	32	30	30	34
1462	35.200001	36.799999	4	22	26	28	34	28	28	32
1463	35.200001	37.599998	6	20	28	30	32	30	30	34
1464	35.200001	36.799999	6	22	26	28	32	28	28	34
1465	35.200001	37.599998	8	20	26	30	32	28	28	34
1466	35.200001	36.799999	4	22	24	28	34	26	26	32
1467	35.200001	36.799999	6	22	26	30	30	28	28	34
1468	35.200001	36.799999	4	22	26	28	32	28	28	34
1469	35.200001	37.599998	6	22	26	30	32	28	28	34
1470	35.200001	37.599998	4	22	26	26	36	28	28	32
1471	34.400002	37.599998	6	22	28	28	32	28	28	36
1472	35.200001	37.599998	6	24	24	26	32	28	28	34
1473	34.400002	37.599998	6	20	26	28	30	30	30	36
1474	35.200001	36.799999	6	20	26	26	34	28	28	32
1475	35.200001	37.599998	8	20	26	30	32	30	30	34
1476	35.200001	37.599998	6	22	26	28	32	28	28	34
1477	35.200001	37.599998	8	20	26	28	32	30	30	34
1478	35.200001	37.599998	6	22	26	28	32	28	28	32
1479	35.200001	36.799999	8	20	30	32	32	28	28	32
1480	35.200001	36.799999	6	22	28	28	32	28	28	34
1481	35.200001	36.799999	4	22	28	30	32	28	28	34
1482	35.200001	36.799999	6	22	26	28	34	26	26	32
1483	35.200001	37.599998	8	20	28	30	32	28	28	36
1484	35.200001	36.799999	8	22	26	28	34	28	28	34
1485	34.400002	37.599998	8	20	28	30	32	30	30	36
1486	35.200001	37.599998	6	22	28	32	34	26	26	32
1487	35.200001	37.599998	8	20	28	32	30	30	30	34
1488	35.200001	36.799999	6	24	28	30	34	28	28	32
1489	34.400002	37.599998	8	22	28	32	32	30	30	34
1490	35.200001	37.599998	6	22	26	30	34	28	28	34
1491	35.200001	37.599998	6	22	28	30	30	28	28	34
1492	35.200001	37.599998	4	22	26	28	34	28	28	32
1493	35.200001	37.599998	6	20	28	32	34	28	28	36
1494	35.200001	37.599998	4	22	26	32	36	28	28	32
1495	35.200001	37.599998	4	22	26	32	32	28	28	34
1496	35.200001	36.799999	4	22	26	30	34	26	26	32
1497	35.200001	37.599998	4	20	28	32	32	30	30	34
1498	35.200001	36.799999	4	22	26	32	36	28	28	30
1499	35.200001	36.799999	6	22	28	32	32	28	28	34
1500	35.200001	36.799999	4	24	26	28	32	26	26	34
1501	35.200001	36.799999	6	22	28	30	32	28	28	34
1502	35.200001	37.599998	4	24	26	28	34	26	26	32
1503	35.200001	36.799999	6	22	28	28	32	28	28	34
1504	35.200001	37.599998	4	24	26	26	34	26	26	32
1505	35.200001	36.799999	6	20	26	28	32	30	30	34
1506	35.200001	36.799999	6	22	26	30	34	28	28	32
1507	35.200001	37.599998	8	20	28	30	32	30	30	34
1508	35.200001	36.799999	4	22	26	28	32	28	28	32
1509	35.200001	37.599998	6	20	28	28	30	28	28	34
1510	35.200001	36.799999	4	22	26	30	32	28	28	32
1511	35.200001	37.599998	8	20	28	30	32	28	28	34
1512	36	36.799999	6	22	26	28	32	28	28	34
1513	35.200001	36.799999	8	20	28	30	32	30	30	36
1514	35.200001	36.799999	4	24	26	28	34	28	28	34
1515	34.400002	36.799999	8	22	28	32	32	30	30	34
1516	35.200001	37.599998	6	22	26	30	32	28	28	34
1517	34.400002	37.599998	8	20	28	30	32	30	30	36
1518	35.200001	37.599998	4	22	26	30	32	28	28	32
1519	34.400002	37.599998	8	20	26	30	30	30	30	34
1520	34.400002	36.799999	4	22	26	28	32	28	28	32
1521	34.400002	37.599998	6	20	28	30	32	28	28	34
1522	35.200001	36.799999	6	22	26	28	34	26	26	32
1523	35.200001	37.599998	8	20	26	30	32	28	28	34
1524	35.200001	36.799999	6	24	26	30	36	26	26	34
1525	35.200001	37.599998	6	22	28	30	34	28	28	34
1526	35.200001	37.599998	4	22	28	30	36	26	26	34
1527	34.400002	37.599998	8	22	28	32	34	28	28	34
1528	35.200001	37.599998	4	24	26	28	34	30	30	32
1529	34.400002	36.799999	6	22	28	32	34	28	28	34
1530	35.200001	36.799999	4	22	26	28	34	28	28	32
1531	35.200001	36.799999	8	20	28	30	32	28	28	34
1532	35.200001	36.799999	6	22	26	28	34	28	28	34
1533	35.200001	37.599998	6	22	28	30	34	28	28	36
1534	35.200001	37.599998	4	24	28	30	32	28	28	34
1535	34.400002	37.599998	6	22	28	32	32	30	30	34
1536	35.200001	37.599998	4	24	26	28	34	28	28	34
1537	35.200001	37.599998	6	22	28	30	34	30	30	34
1538	35.200001	37.599998	4	24	28	30	32	28	28	34
1539	34.400002	37.599998	6	22	28	30	30	30	30	34
1540	34.400002	36.799999	6	24	26	28	32	28	28	32
1541	34.400002	36.799999	8	20	28	28	32	30	30	34
1542	35.200001	36.799999	8	20	28	30	32	28	28	34
1543	36	37.599998	8	20	28	30	30	30	30	34
1544	35.200001	37.599998	4	22	26	28	34	28	28	34
1545	35.200001	37.599998	8	20	28	30	32	30	30	34
1546	34.400002	37.599998	6	24	26	30	32	28	28	34
1547	34.400002	36.799999	10	22	28	32	32	30	30	36
1548	35.200001	36	6	24	28	30	34	28	28	34
1549	36	36	6	22	28	32	32	30	30	34
1550	36	36	6	22	24	30	34	28	28	34
1551	36	37.599998	8	22	28	32	32	30	30	34
1552	35.200001	38.400002	6	22	26	30	32	28	28	34
1553	34.400002	38.400002	6	20	26	30	30	30	30	36
1554	35.200001	36.799999	6	22	26	30	32	28	28	32
1555	34.400002	36	8	22	28	32	32	30	30	34
1556	35.200001	35.200001	4	24	26	30	34	26	26	34
1557	35.200001	36.799999	6	24	26	30	32	28	28	34
1558	36	38.400002	6	24	26	30	32	28	28	32
1559	35.200001	38.400002	8	22	26	32	32	30	30	32
1560	35.200001	37.599998	4	24	26	28	34	28	28	34
1561	34.400002	36.799999	6	22	26	32	32	28	28	34
1562	34.400002	36.799999	4	24	26	28	32	28	28	32
1563	35.200001	37.599998	6	20	26	30	30	28	28	36
1564	35.200001	37.599998	4	22	26	28	32	26	26	34
1565	36	37.599998	6	20	28	30	32	28	28	36
1566	36	37.599998	6	22	26	28	32	28	28	34
1567	36	37.599998	6	22	28	30	32	30	30	34
1568	36	37.599998	4	22	26	30	34	28	28	32
1569	35.200001	37.599998	4	22	26	32	32	28	28	36
1570	35.200001	36.799999	6	24	26	30	32	26	26	34
1571	35.200001	36.799999	8	20	28	30	30	30	30	34
1572	35.200001	36.799999	6	22	26	30	34	28	28	34
1573	35.200001	37.599998	6	20	28	32	32	32	32	34
1574	36	36.799999	6	22	28	28	32	30	30	34
1575	35.200001	37.599998	6	20	30	30	32	30	30	34
1576	36	36.799999	6	22	26	30	32	28	28	34
1577	34.400002	37.599998	8	22	28	30	32	30	30	36
1578	34.400002	37.599998	6	22	26	30	32	28	28	34
1579	34.400002	37.599998	10	20	28	32	32	28	28	36
1580	35.200001	36.799999	8	22	26	30	32	28	28	34
1581	35.200001	36.799999	8	20	26	30	32	28	28	36
1582	35.200001	36.799999	8	22	24	30	32	28	28	34
1583	34.400002	38.400002	8	20	26	32	32	30	30	34
1584	35.200001	37.599998	6	22	24	28	34	28	28	34
1585	35.200001	38.400002	6	20	26	30	32	30	30	36
1586	36	37.599998	6	22	26	28	34	28	28	32
1587	35.200001	37.599998	8	22	26	30	32	30	30	34
1588	36	36.799999	6	22	24	28	34	28	28	32
1589	35.200001	36.799999	6	20	26	30	32	30	30	34
1590	35.200001	36.799999	6	24	26	30	36	28	28	32
1591	34.400002	36.799999	8	22	26	32	32	28	28	34
1592	35.200001	36.799999	6	22	24	30	34	28	28	34
1593	35.200001	38.400002	6	22	26	30	32	30	30	34
1594	35.200001	37.599998	4	22	26	28	34	28	28	34
1595	35.200001	37.599998	6	20	28	28	32	28	28	36
1596	35.200001	37.599998	6	24	26	26	34	28	28	32
1597	35.200001	37.599998	4	22	28	28	32	30	30	36
1598	36	37.599998	4	22	24	28	32	26	26	32
1599	35.200001	37.599998	6	20	28	30	32	30	30	34
1600	34.400002	37.599998	6	22	26	28	32	28	28	32
1601	34.400002	36.799999	6	22	28	30	34	28	28	34
1602	34.400002	36.799999	4	22	26	30	34	26	26	32
1603	34.400002	36.799999	6	20	28	30	32	28	28	34
1604	36	36.799999	6	22	26	30	34	28	28	32
1605	36	37.599998	6	20	28	30	32	30	30	34
1606	36	37.599998	4	20	28	30	34	28	28	34
1607	35.200001	36.799999	6	22	28	30	30	30	30	34
1608	35.200001	36.799999	6	22	26	30	32	30	30	34
1609	35.200001	36.799999	8	20	28	32	28	30	30	36
1610	35.200001	37.599998	6	22	26	30	32	28	28	34
1611	35.200001	38.400002	8	20	28	32	32	30	30	36
1612	34.400002	38.400002	6	22	26	30	36	28	28	34
1613	34.400002	38.400002	8	20	26	30	36	30	30	34
1614	34.400002	37.599998	6	22	26	28	36	28	28	32
1615	34.400002	36.799999	8	20	28	28	34	30	30	36
1616	35.200001	36.799999	6	24	26	26	34	28	28	34
1617	35.200001	36.799999	6	22	26	28	34	30	30	34
1618	35.200001	37.599998	6	22	24	28	34	28	28	32
1619	35.200001	37.599998	8	20	28	32	30	30	30	36
1620	35.200001	38.400002	6	24	24	28	30	28	28	34
1621	35.200001	38.400002	6	22	26	30	28	30	30	34
1622	35.200001	38.400002	4	22	24	30	34	28	28	32
1623	34.400002	37.599998	6	20	26	32	32	28	28	34
1624	35.200001	36.799999	4	24	24	28	34	26	26	34
1625	35.200001	36.799999	6	22	26	30	32	28	28	34
1626	36	36.799999	4	24	26	28	34	28	28	32
1627	36	36.799999	6	22	28	30	34	28	28	34
1628	36	37.599998	4	22	26	28	36	26	26	34
1629	35.200001	37.599998	6	22	28	30	34	32	32	34
1630	35.200001	37.599998	4	22	26	28	34	28	28	32
1631	34.400002	38.400002	6	20	28	30	32	30	30	34
1632	33.599998	38.400002	4	22	26	28	34	28	28	34
1633	33.599998	37.599998	6	20	30	30	34	30	30	36
1634	33.599998	36.799999	4	22	26	30	34	28	28	32
1635	35.200001	36.799999	6	18	28	32	30	28	28	34
1636	36	36.799999	6	22	26	28	32	28	28	32
1637	36	37.599998	6	20	28	30	28	28	28	34
1638	36	37.599998	6	22	28	28	28	26	26	34
1639	36	38.400002	8	22	30	30	28	30	30	36
1640	35.200001	37.599998	6	24	26	30	28	28	28	34
1641	35.200001	37.599998	6	22	28	32	30	30	30	36
1642	35.200001	37.599998	4	22	26	32	32	26	26	34
1643	34.400002	36.799999	8	20	28	30	32	28	28	36
1644	34.400002	36.799999	6	24	26	28	36	28	28	34
1645	34.400002	36.799999	8	20	28	32	34	28	28	36
1646	35.200001	36.799999	4	22	26	30	38	24	24	32
1647	35.200001	36.799999	6	20	28	32	34	28	28	36
1648	35.200001	37.599998	6	24	26	30	34	26	26	34
1649	35.200001	37.599998	6	22	28	30	32	28	28	36
1650	34.400002	37.599998	4	24	26	28	34	28	28	34
1651	32.799999	38.400002	6	22	28	30	30	28	28	34
1652	32.799999	37.599998	6	24	24	28	32	26	26	34
1653	32.799999	37.599998	8	20	28	30	32	28	28	36
1654	34.400002	36	6	24	26	28	34	26	26	32
1655	35.200001	36	8	22	28	30	32	28	28	34
1656	36	36	4	24	26	28	36	28	28	34
1657	36	37.599998	6	22	28	30	32	28	28	34
1658	36	37.599998	4	22	24	30	34	26	26	32
1659	35.200001	38.400002	6	22	26	30	30	28	28	34
1660	35.200001	37.599998	4	26	26	28	30	28	28	34
1661	34.400002	37.599998	6	24	28	30	30	30	30	34
1662	35.200001	36.799999	6	24	28	28	32	26	26	34
1663	35.200001	37.599998	6	22	28	30	32	30	30	34
1664	35.200001	36.799999	4	22	26	28	34	28	28	32
1665	35.200001	37.599998	8	22	28	28	34	30	30	36
1666	35.200001	36.799999	4	22	28	30	38	28	28	34
1667	35.200001	37.599998	8	20	30	32	34	30	30	34
1668	35.200001	36.799999	4	22	26	28	36	28	28	34
1669	34.400002	37.599998	6	20	28	32	32	30	30	36
1670	34.400002	37.599998	4	20	26	30	32	28	28	34
1671	33.599998	37.599998	8	20	28	30	28	28	28	36
1672	34.400002	36.799999	6	22	26	30	28	26	26	36
1673	34.400002	36.799999	8	20	28	32	28	30	30	38
1674	35.200001	36.799999	6	20	28	30	30	28	28	36
1675	35.200001	36.799999	8	20	28	30	28	30	30	36
1676	35.200001	36.799999	6	22	26	28	32	28	28	34
1677	35.200001	37.599998	8	20	30	32	32	30	30	34
1678	36	37.599998	6	20	26	30	34	28	28	32
1679	35.200001	37.599998	8	20	28	32	32	28	28	36
1680	35.200001	37.599998	6	24	24	30	34	26	26	36
1681	35.200001	37.599998	6	22	26	32	34	30	30	36
1682	34.400002	37.599998	6	24	24	30	34	26	26	34
1683	34.400002	37.599998	6	24	28	32	32	28	28	36
1684	34.400002	36.799999	6	24	24	28	36	30	30	34
1685	34.400002	36.799999	6	22	26	32	34	30	30	34
1686	34.400002	36.799999	4	22	26	30	36	28	28	32
1687	34.400002	37.599998	6	22	28	32	34	30	30	34
1688	34.400002	37.599998	6	24	24	28	34	28	28	34
1689	34.400002	37.599998	6	22	26	30	32	28	28	34
1690	34.400002	38.400002	6	22	24	30	32	28	28	32
1691	34.400002	37.599998	8	22	26	30	30	30	30	34
1692	34.400002	37.599998	6	24	24	30	30	30	30	32
1693	34.400002	37.599998	6	22	28	28	30	32	32	34
1694	35.200001	36.799999	6	24	24	28	30	30	30	32
1695	36	37.599998	8	22	28	28	30	30	30	34
1696	36	36.799999	6	24	26	26	32	30	30	32
1697	36	37.599998	6	20	28	30	32	32	32	34
1698	35.200001	37.599998	4	22	24	28	36	30	30	32
1699	35.200001	37.599998	8	20	28	32	34	30	30	34
1700	35.200001	37.599998	6	22	26	30	36	28	28	34
1701	35.200001	37.599998	6	18	28	30	34	30	30	34
1702	34.400002	37.599998	4	22	26	30	34	28	28	34
1703	34.400002	37.599998	8	22	28	32	30	30	30	34
1704	34.400002	36.799999	6	22	26	30	32	28	28	34
1705	34.400002	37.599998	8	20	28	30	30	30	30	36
1706	34.400002	36.799999	6	22	26	30	32	28	28	34
1707	34.400002	36.799999	8	20	26	30	30	30	30	36
1708	35.200001	36.799999	6	24	26	28	32	28	28	34
1709	35.200001	37.599998	8	20	28	30	32	30	30	34
1710	35.200001	37.599998	8	22	26	30	32	28	28	32
1711	35.200001	37.599998	8	20	26	32	32	30	30	34
1712	36	37.599998	6	22	24	28	32	28	28	32
1713	35.200001	37.599998	8	20	26	32	32	30	30	34
1714	36	36.799999	6	22	24	28	32	26	26	32
1715	36	37.599998	6	20	26	30	30	30	30	34
1716	36	36.799999	4	24	24	28	34	28	28	32
1717	35.200001	36.799999	4	22	28	30	32	28	28	34
1718	35.200001	36.799999	4	22	26	28	34	28	28	32
1719	35.200001	36.799999	6	20	28	30	32	28	28	34
1720	34.400002	37.599998	4	24	26	28	36	26	26	32
1721	34.400002	37.599998	6	22	28	30	34	28	28	34
1722	34.400002	37.599998	4	22	26	28	34	28	28	32
1723	32.799999	36.799999	6	20	28	30	32	30	30	34
1724	34.400002	36.799999	6	24	26	28	34	26	26	32
1725	34.400002	36.799999	6	22	28	30	32	28	28	34
1726	34.400002	36.799999	4	22	26	28	32	28	28	32
1727	34.400002	36.799999	8	20	28	30	30	28	28	34
1728	35.200001	37.599998	6	22	26	28	30	28	28	34
1729	35.200001	37.599998	6	20	28	28	32	30	30	34
1730	36	37.599998	4	22	28	28	34	28	28	34
1731	36	37.599998	6	20	28	30	32	30	30	34
1732	36	37.599998	4	22	26	28	34	28	28	36
1733	35.200001	37.599998	6	20	28	30	34	30	30	36
1734	35.200001	37.599998	6	22	26	30	34	28	28	36
1735	36	37.599998	6	20	30	32	32	30	30	36
1736	35.200001	37.599998	6	24	26	30	34	28	28	36
1737	35.200001	37.599998	6	22	28	30	32	30	30	36
1738	35.200001	37.599998	6	24	28	28	34	28	28	32
1739	34.400002	38.400002	8	22	28	30	32	30	30	36
1740	34.400002	37.599998	4	24	26	28	34	28	28	36
1741	34.400002	37.599998	6	20	28	30	32	30	30	36
1742	34.400002	36.799999	6	22	26	30	34	28	28	32
1743	33.599998	36.799999	8	20	28	32	32	28	28	34
1744	34.400002	36.799999	4	24	26	30	34	26	26	34
1745	34.400002	36.799999	6	22	28	34	30	28	28	36
1746	35.200001	36.799999	4	22	26	32	32	28	28	32
1747	35.200001	37.599998	6	20	28	32	32	28	28	34
1748	35.200001	37.599998	4	24	28	30	32	24	24	32
1749	35.200001	37.599998	6	22	28	30	34	28	28	36
1750	36	37.599998	4	24	26	30	34	26	26	32
1751	35.200001	37.599998	6	22	28	30	32	28	28	34
1752	35.200001	37.599998	4	24	26	28	34	26	26	34
1753	35.200001	37.599998	6	22	28	30	32	30	30	34
1754	35.200001	37.599998	4	24	26	30	32	28	28	34
1755	35.200001	37.599998	6	22	28	30	32	30	30	34
1756	35.200001	37.599998	4	22	26	28	32	28	28	34
1757	34.400002	37.599998	4	22	30	30	30	28	28	34
1758	34.400002	37.599998	4	22	30	30	30	26	26	34
1759	34.400002	37.599998	8	22	30	30	30	28	28	34
1760	34.400002	36.799999	4	24	26	30	32	28	28	32
1761	34.400002	36.799999	6	22	30	32	32	30	30	34
1762	35.200001	36.799999	4	24	28	30	32	28	28	34
1763	35.200001	36.799999	8	22	30	32	32	28	28	36
1764	35.200001	36.799999	4	24	24	30	32	28	28	34
1765	35.200001	36.799999	6	20	28	32	32	32	32	36
1766	36	37.599998	6	22	24	30	34	28	28	34
1767	35.200001	38.400002	8	20	28	30	32	30	30	36
1768	36	37.599998	6	24	24	30	32	26	26	34
1769	36	38.400002	6	22	26	32	32	30	30	36
1770	36	37.599998	4	22	24	30	32	28	28	32
1771	36	38.400002	6	20	26	32	30	30	30	34
1772	36	37.599998	4	22	24	30	30	28	28	34
1773	36	38.400002	8	20	28	32	30	30	30	36
1774	35.200001	37.599998	6	22	26	30	30	28	28	32
1775	35.200001	37.599998	8	20	28	30	30	28	28	34
1776	35.200001	38.400002	8	22	24	30	32	26	26	34
1777	34.400002	38.400002	8	22	26	30	34	28	28	32
1778	35.200001	37.599998	6	22	24	30	34	28	28	32
1779	35.200001	36.799999	6	22	26	30	34	28	28	34
1780	35.200001	36.799999	6	22	24	30	36	26	26	34
1781	34.400002	36.799999	4	20	26	32	36	28	28	34
1782	35.200001	37.599998	4	22	26	30	38	28	28	32
1783	35.200001	38.400002	6	22	28	32	38	28	28	36
1784	35.200001	38.400002	4	24	24	28	38	28	28	34
1785	35.200001	38.400002	6	22	28	30	38	30	30	36
1786	36	38.400002	4	22	26	28	38	28	28	32
1787	35.200001	38.400002	8	22	28	30	34	30	30	34
1788	36	37.599998	4	24	24	28	32	30	30	34
1789	35.200001	37.599998	6	22	28	30	30	30	30	34
1790	35.200001	37.599998	6	22	26	30	30	28	28	32
1791	34.400002	37.599998	6	20	28	32	28	30	30	34
1792	35.200001	37.599998	4	22	26	30	28	28	28	34
1793	34.400002	37.599998	8	22	28	30	28	32	32	34
1794	34.400002	36.799999	6	22	26	28	30	28	28	34
1795	34.400002	37.599998	8	20	28	32	28	30	30	36
1796	34.400002	37.599998	6	24	28	28	30	28	28	34
1797	33.599998	37.599998	8	22	30	30	30	28	28	34
1798	33.599998	36.799999	6	22	26	30	30	28	28	34
1799	33.599998	37.599998	8	20	28	32	28	30	30	34
1800	34.400002	36.799999	6	22	24	32	32	30	30	32
1801	34.400002	37.599998	8	20	28	32	30	32	32	34
1802	34.400002	37.599998	6	22	26	30	30	28	28	34
1803	34.400002	37.599998	8	22	28	30	30	30	30	34
1804	35.200001	37.599998	6	22	24	30	34	30	30	34
1805	36	37.599998	8	20	26	32	34	32	32	36
1806	35.200001	37.599998	6	22	26	30	34	28	28	32
1807	35.200001	38.400002	8	22	26	32	34	30	30	34
1808	35.200001	37.599998	6	26	26	28	34	28	28	34
1809	35.200001	37.599998	6	22	28	30	34	28	28	34
1810	35.200001	36.799999	4	22	26	28	34	26	26	32
1811	35.200001	36.799999	6	22	26	30	34	28	28	34
1812	35.200001	36.799999	4	22	24	28	36	26	26	34
1813	34.400002	36.799999	6	20	26	28	34	28	28	34
1814	34.400002	37.599998	4	22	26	28	36	26	26	32
1815	34.400002	37.599998	8	20	28	30	34	28	28	34
1816	34.400002	36.799999	6	24	26	28	36	28	28	34
1817	34.400002	37.599998	6	22	28	28	34	30	30	34
1818	34.400002	37.599998	4	22	26	28	36	28	28	32
1819	34.400002	37.599998	8	20	28	30	32	30	30	36
1820	34.400002	37.599998	6	22	26	28	34	28	28	34
1821	34.400002	37.599998	6	20	28	30	32	30	30	36
1822	35.200001	38.400002	4	22	26	28	34	30	30	32
1823	35.200001	37.599998	6	20	28	30	32	30	30	32
1824	36	37.599998	6	22	28	28	34	30	30	34
1825	35.200001	38.400002	6	20	28	30	32	30	30	36
1826	35.200001	38.400002	6	22	26	28	34	28	28	34
1827	34.400002	38.400002	6	22	28	30	32	28	28	34
1828	35.200001	38.400002	4	24	26	30	34	30	30	34
1829	34.400002	38.400002	6	20	28	30	32	30	30	36
1830	34.400002	36.799999	6	22	26	30	32	30	30	34
1831	34.400002	37.599998	8	20	28	30	30	30	30	36
1832	34.400002	37.599998	6	22	26	30	32	30	30	34
1833	34.400002	37.599998	6	20	28	30	30	32	32	34
1834	34.400002	37.599998	6	22	26	30	30	28	28	34
1835	34.400002	37.599998	8	22	26	32	30	30	30	34
1836	34.400002	37.599998	4	24	26	30	32	28	28	32
1837	34.400002	37.599998	6	22	26	32	32	30	30	34
1838	35.200001	37.599998	4	24	26	30	32	26	26	32
1839	35.200001	38.400002	6	22	26	30	30	28	28	34
1840	35.200001	37.599998	6	24	26	26	32	26	26	34
1841	34.400002	37.599998	4	22	28	28	32	28	28	34
1842	35.200001	37.599998	4	24	28	30	32	28	28	32
1843	35.200001	37.599998	6	22	26	30	32	30	30	34
1844	36	36.799999	4	22	26	28	36	28	28	32
1845	35.200001	37.599998	6	22	26	32	34	30	30	34
1846	35.200001	37.599998	4	24	26	30	36	30	30	32
1847	35.200001	37.599998	8	22	26	32	32	28	28	34
1848	35.200001	37.599998	6	24	24	28	36	28	28	32
1849	35.200001	36.799999	6	22	28	30	34	30	30	34
1850	35.200001	36.799999	4	24	26	28	36	28	28	34
1851	34.400002	37.599998	8	22	28	30	32	28	28	34
1852	35.200001	36.799999	4	24	26	28	34	28	28	32
1853	35.200001	37.599998	6	22	30	30	32	30	30	36
1854	35.200001	36.799999	4	20	26	30	34	28	28	32
1855	35.200001	37.599998	6	20	30	30	30	28	28	34
1856	35.200001	36.799999	4	22	26	30	32	28	28	34
1857	34.400002	37.599998	6	22	26	30	30	28	28	36
1858	35.200001	37.599998	4	22	26	30	32	26	26	34
1859	35.200001	37.599998	8	22	30	30	32	28	28	36
1860	35.200001	36.799999	6	22	26	30	32	26	26	34
1861	35.200001	37.599998	6	22	30	32	32	30	30	36
1862	35.200001	36.799999	6	22	26	30	34	30	30	34
1863	35.200001	37.599998	8	22	28	32	32	32	32	36
1864	35.200001	36.799999	8	24	28	28	34	30	30	34
1865	34.400002	37.599998	8	22	28	30	32	32	32	36
1866	35.200001	36.799999	4	22	26	28	32	30	30	34
1867	35.200001	37.599998	8	22	28	32	32	30	30	32
1868	35.200001	37.599998	6	22	24	28	32	28	28	34
1869	34.400002	37.599998	6	22	26	32	30	28	28	36
1870	35.200001	37.599998	4	24	24	30	30	26	26	32
1871	34.400002	37.599998	4	20	28	32	28	28	28	34
1872	34.400002	37.599998	4	24	26	32	32	26	26	34
1873	34.400002	37.599998	4	24	28	32	30	28	28	34
1874	35.200001	37.599998	4	24	26	30	30	28	28	32
1875	34.400002	38.400002	6	24	28	30	28	28	28	34
1876	35.200001	38.400002	4	24	26	28	32	28	28	34
1877	34.400002	38.400002	6	22	28	30	32	30	30	34
1878	35.200001	38.400002	4	22	26	28	32	30	30	32
1879	35.200001	38.400002	6	22	28	30	32	32	32	34
1880	35.200001	38.400002	4	22	26	28	32	30	30	34
1881	35.200001	37.599998	4	20	28	30	32	32	32	34
1882	35.200001	37.599998	4	22	26	30	34	28	28	34
1883	34.400002	36.799999	6	20	30	32	32	28	28	34
1884	35.200001	37.599998	4	22	26	30	34	26	26	34
1885	35.200001	37.599998	8	20	28	30	32	28	28	34
1886	35.200001	37.599998	6	22	28	30	34	28	28	32
1887	35.200001	37.599998	8	20	28	32	32	30	30	36
1888	35.200001	37.599998	6	24	26	30	34	26	26	34
1889	34.400002	37.599998	8	22	28	30	32	30	30	34
1890	34.400002	37.599998	6	22	26	30	34	28	28	32
1891	34.400002	37.599998	6	20	26	32	32	30	30	34
1892	35.200001	37.599998	6	22	24	32	34	30	30	34
1893	35.200001	37.599998	6	22	28	32	32	30	30	36
1894	35.200001	37.599998	6	22	26	30	34	26	26	34
1895	34.400002	37.599998	6	22	28	32	32	30	30	34
1896	35.200001	38.400002	4	24	24	30	34	28	28	32
1897	35.200001	38.400002	6	22	26	28	34	28	28	34
1898	36	37.599998	6	22	24	28	34	26	26	34
1899	35.200001	38.400002	10	20	28	30	34	30	30	34
1900	35.200001	37.599998	6	22	26	28	34	26	26	34
1901	35.200001	38.400002	6	22	26	28	34	28	28	34
1902	35.200001	37.599998	6	22	26	30	36	26	26	32
1903	35.200001	37.599998	8	20	26	32	32	28	28	34
1904	35.200001	37.599998	6	24	24	28	32	26	26	32
1905	35.200001	37.599998	6	22	26	30	30	28	28	34
1906	35.200001	36.799999	4	22	24	28	32	26	26	34
1907	34.400002	37.599998	8	20	26	30	30	28	28	34
1908	35.200001	37.599998	4	24	26	28	30	28	28	34
1909	34.400002	38.400002	4	22	28	28	30	30	30	34
1910	35.200001	37.599998	4	22	26	28	32	30	30	34
1911	35.200001	37.599998	6	20	28	30	30	32	32	34
1912	35.200001	37.599998	4	22	26	28	32	28	28	34
1913	35.200001	37.599998	4	22	28	30	30	30	30	34
1914	35.200001	37.599998	4	22	26	30	32	28	28	34
1915	35.200001	37.599998	8	20	28	30	30	28	28	34
1916	35.200001	37.599998	6	22	26	28	34	28	28	32
1917	35.200001	37.599998	8	20	28	28	32	28	28	34
1918	36	37.599998	4	22	26	28	34	28	28	34
1919	35.200001	37.599998	8	20	28	30	32	30	30	36
1920	35.200001	37.599998	6	20	26	28	34	28	28	34
1921	34.400002	37.599998	8	20	30	30	32	30	30	36
1922	35.200001	36.799999	6	22	28	30	34	28	28	32
1923	35.200001	37.599998	6	20	30	32	32	28	28	36
1924	35.200001	36.799999	4	22	26	32	36	30	30	34
1925	35.200001	37.599998	8	20	28	32	32	30	30	34
1926	34.400002	37.599998	6	22	26	28	34	28	28	32
1927	34.400002	37.599998	8	22	28	30	30	28	28	36
1928	34.400002	37.599998	6	24	26	28	32	24	24	34
1929	34.400002	37.599998	6	22	26	28	32	30	30	36
1930	35.200001	37.599998	6	22	24	30	34	28	28	32
1931	35.200001	37.599998	6	20	28	32	32	28	28	34
1932	35.200001	37.599998	4	24	26	30	32	28	28	34
1933	34.400002	37.599998	6	22	28	30	34	30	30	36
1934	35.200001	37.599998	4	22	26	28	34	26	26	32
1935	35.200001	36.799999	6	22	26	30	34	28	28	32
1936	35.200001	36.799999	4	24	26	26	34	24	24	32
1937	35.200001	36.799999	6	22	26	28	32	28	28	34
1938	35.200001	36.799999	4	24	26	26	34	26	26	32
1939	35.200001	37.599998	6	22	28	32	30	28	28	32
1940	35.200001	37.599998	4	22	28	28	34	28	28	34
1941	34.400002	37.599998	6	22	28	30	32	30	30	36
1942	35.200001	37.599998	4	22	26	28	32	28	28	34
1943	34.400002	37.599998	6	20	28	32	30	30	30	36
1944	35.200001	37.599998	4	24	26	28	32	28	28	34
1945	34.400002	38.400002	6	22	28	30	30	30	30	34
1946	34.400002	38.400002	4	22	28	28	30	28	28	32
1947	34.400002	38.400002	6	20	28	32	28	28	28	34
1948	35.200001	38.400002	4	22	26	30	30	30	30	32
1949	34.400002	38.400002	6	20	28	30	30	30	30	34
1950	35.200001	38.400002	4	22	28	28	32	28	28	34
1951	34.400002	38.400002	6	20	30	30	32	30	30	36
1952	34.400002	38.400002	4	24	26	28	32	30	30	36
1953	34.400002	37.599998	6	22	28	30	34	32	32	36
1954	35.200001	37.599998	6	24	26	28	34	32	32	34
1955	35.200001	37.599998	8	22	28	30	32	32	32	36
1956	35.200001	37.599998	8	24	24	28	36	28	28	34
1957	34.400002	37.599998	6	22	28	30	34	30	30	36
1958	35.200001	37.599998	6	22	26	30	34	28	28	32
1959	35.200001	38.400002	8	22	28	32	32	28	28	32
1960	35.200001	37.599998	8	22	24	32	32	28	28	34
1961	35.200001	37.599998	6	22	26	34	32	28	28	36
1962	36	37.599998	6	22	24	30	34	26	26	32
1963	34.400002	37.599998	6	22	26	32	32	28	28	34
1964	35.200001	37.599998	6	24	24	28	34	28	28	32
1965	34.400002	37.599998	6	22	28	28	34	30	30	34
1966	35.200001	37.599998	6	24	26	26	34	28	28	32
1967	34.400002	37.599998	8	22	28	28	30	30	30	32
1968	35.200001	36.799999	4	24	24	28	32	28	28	30
1969	34.400002	37.599998	6	22	28	30	32	30	30	34
1970	35.200001	36.799999	6	24	26	28	34	28	28	30
1971	34.400002	37.599998	6	22	28	32	32	30	30	34
1972	35.200001	36.799999	4	24	24	28	34	28	28	34
1973	34.400002	37.599998	4	22	28	30	34	28	28	34
1974	35.200001	36.799999	2	24	26	28	34	26	26	32
1975	35.200001	37.599998	6	24	28	30	32	30	30	34
1976	35.200001	37.599998	6	24	26	26	32	30	30	32
1977	35.200001	38.400002	8	20	28	30	30	32	32	34
1978	35.200001	37.599998	6	22	26	28	32	26	26	32
1979	35.200001	37.599998	10	18	30	32	30	30	30	34
1980	35.200001	37.599998	6	20	26	28	30	28	28	34
1981	35.200001	36.799999	6	18	28	30	30	32	32	34
1982	35.200001	37.599998	6	22	26	30	30	28	28	34
1983	35.200001	38.400002	8	20	28	32	30	30	30	36
1984	35.200001	37.599998	8	22	26	28	30	30	30	34
1985	34.400002	37.599998	8	22	28	30	30	32	32	36
1986	35.200001	37.599998	6	22	24	28	32	30	30	36
1987	35.200001	37.599998	10	22	30	32	30	32	32	36
1988	35.200001	37.599998	8	22	28	30	32	30	30	34
1989	35.200001	37.599998	8	18	28	30	30	32	32	34
1990	35.200001	37.599998	6	16	28	30	32	30	30	34
1991	35.200001	37.599998	10	18	28	34	30	30	30	36
1992	35.200001	36.799999	6	24	24	32	32	30	30	34
1993	35.200001	37.599998	6	30	26	32	34	30	30	36
1994	35.200001	37.599998	6	34	26	30	36	28	28	32
1995	34.400002	38.400002	6	28	28	32	34	30	30	36
1996	34.400002	37.599998	6	24	24	28	34	28	28	34
1997	34.400002	38.400002	6	14	26	32	34	28	28	34
1998	35.200001	37.599998	4	16	26	30	34	28	28	32
1999	35.200001	37.599998	6	20	28	30	32	30	30	34
[truncated: 8,001 more rows]
