# Supplementary material for: AI enabled pulse-echo based SHM system integrated with robotic gripper for the inspection of pipelines
Source: Sci Rep. 2026 Apr 21;16:18560. doi: 10.1038/s41598-026-44964-w (PMC13269995; doi:10.1038/s41598-026-44964-w)
Supplement: Supplementary file 2 — Supplementary Information 2. [file 41598_2026_44964_MOESM2_ESM.csv]

index	Healthy_(a)	Healthy_(ac)	D_105cm(a)	D_105cm(ac)	D90_1cm(a)	D90_1cm(ac)	D45_1cm(a)	D45_1cm(ac)	D135_1cm(a)	D135_1cm(ac)
1	-12	39.200001	32	32	34	34	28	28	34	28
2	-12	39.200001	32	32	34	34	28	28	34	28
3	-12	37.599998	34	34	32	32	30	30	36	30
4	-12	38.400002	34	34	34	34	28	28	32	28
5	-12	37.599998	36	36	32	34	28	28	34	28
6	-12	39.200001	36	36	34	32	28	28	34	28
7	-12	37.599998	36	36	32	32	30	30	36	30
8	-12	38.400002	32	32	34	34	30	30	32	30
9	-12.8	37.599998	36	36	34	34	32	32	36	32
10	-12	38.400002	36	36	34	34	28	28	34	28
11	-12.8	37.599998	36	36	32	32	28	28	36	28
12	-12.8	38.400002	36	36	34	36	26	26	32	26
13	-13.6	37.599998	34	34	34	32	26	26	36	26
14	-13.6	38.400002	34	34	36	34	26	26	34	26
15	-13.6	37.599998	36	36	32	32	28	28	34	28
16	-13.6	38.400002	32	32	34	34	28	28	34	28
17	-14.4	37.599998	34	34	34	34	30	30	36	30
18	-13.6	38.400002	32	32	36	36	30	30	34	30
19	-13.6	37.599998	34	34	32	34	32	32	36	32
20	-12.8	38.400002	30	30	34	36	28	28	34	28
21	-13.6	37.599998	32	32	34	34	28	28	36	28
22	-12.8	39.200001	30	30	36	34	26	26	34	26
23	-12.8	37.599998	34	34	32	32	28	28	36	28
24	-12	38.400002	30	30	32	34	28	28	34	28
25	-12.8	37.599998	34	34	32	34	28	28	36	28
26	-12	38.400002	34	34	32	34	26	26	34	26
27	-12	37.599998	38	38	30	34	30	30	36	30
28	-12	38.400002	36	36	34	34	28	28	34	28
29	-12.8	37.599998	34	34	32	34	30	30	36	30
30	-12	38.400002	34	34	34	34	28	28	34	28
31	-12	37.599998	32	32	30	32	28	28	34	28
32	-12	38.400002	28	28	34	34	30	30	34	30
33	-12.8	37.599998	30	30	32	34	30	30	36	30
34	-12	38.400002	32	32	34	34	28	28	34	28
35	-12	37.599998	34	34	30	32	30	30	34	30
36	-11.2	38.400002	32	32	34	34	28	28	34	28
37	-12	36.799999	34	34	32	32	30	30	34	30
38	-11.2	38.400002	34	34	36	34	28	28	32	28
39	-11.2	36.799999	36	36	32	32	28	28	36	28
40	-10.4	38.400002	34	34	34	34	28	28	34	28
41	-12	37.599998	34	34	34	32	30	30	34	30
42	-11.2	38.400002	34	34	36	34	28	28	34	28
43	-12	37.599998	36	36	32	32	30	30	36	30
44	-11.2	38.400002	36	36	34	34	30	30	34	30
45	-12	37.599998	36	36	34	34	30	30	34	30
46	-11.2	38.400002	34	34	34	34	28	28	34	28
47	-12	37.599998	36	36	32	32	28	28	36	28
48	-11.2	38.400002	34	34	34	34	26	26	34	26
49	-12	37.599998	34	34	34	34	28	28	34	28
50	-11.2	38.400002	32	32	36	36	26	26	34	26
51	-12	36.799999	32	32	34	32	28	28	36	28
52	-12	38.400002	30	30	36	34	28	28	34	28
53	-12.8	37.599998	32	32	34	32	30	30	34	30
54	-12	38.400002	32	32	34	36	28	28	34	28
55	-12.8	37.599998	36	36	34	34	30	30	36	30
56	-12	38.400002	32	32	34	34	30	30	34	30
57	-13.6	37.599998	32	32	32	34	30	30	36	30
58	-12	38.400002	30	30	34	36	26	26	34	26
59	-12.8	37.599998	30	30	32	34	30	30	36	30
60	-12	38.400002	26	26	32	34	28	28	34	28
61	-12.8	37.599998	28	28	30	34	28	28	36	28
62	-12	38.400002	30	30	34	34	26	26	34	26
63	-12	37.599998	34	34	32	32	30	30	36	30
64	-11.2	39.200001	32	32	32	34	26	26	32	26
65	-12	38.400002	38	38	32	34	28	28	34	28
66	-12	39.200001	38	38	36	34	28	28	34	28
67	-12.8	38.400002	38	38	32	32	30	30	36	30
68	-12	39.200001	34	34	34	34	28	28	34	28
69	-12.8	38.400002	34	34	32	34	30	30	36	30
70	-12	40	32	32	34	34	28	28	34	28
71	-12	38.400002	34	34	32	32	30	30	36	30
72	-12	39.200001	32	32	34	36	28	28	34	28
73	-12.8	38.400002	36	36	34	34	32	32	34	32
74	-12	39.200001	34	34	38	34	28	28	34	28
75	-11.2	38.400002	38	38	34	32	30	30	34	30
76	-11.2	38.400002	38	38	36	34	28	28	34	28
77	-12.8	37.599998	40	40	34	32	28	28	36	28
78	-12	39.200001	34	34	34	34	28	28	34	28
79	-12	37.599998	36	36	34	32	30	30	36	30
80	-11.2	38.400002	32	32	34	34	28	28	34	28
81	-12.8	37.599998	34	34	34	32	32	32	36	32
82	-12	39.200001	34	34	34	34	28	28	34	28
83	-12.8	38.400002	34	34	34	32	30	30	36	30
84	-12	38.400002	34	34	34	34	30	30	34	30
85	-12.8	37.599998	34	34	34	32	30	30	36	30
86	-12	38.400002	34	34	34	34	28	28	34	28
87	-12	37.599998	34	34	32	32	30	30	34	30
88	-12	38.400002	30	30	32	32	28	28	34	28
89	-12.8	37.599998	32	32	32	30	30	30	34	30
90	-12	39.200001	30	30	34	34	28	28	34	28
91	-12.8	37.599998	32	32	34	32	30	30	36	30
92	-12	38.400002	30	30	34	34	28	28	34	28
93	-12.8	37.599998	30	30	34	32	28	28	34	28
94	-12.8	39.200001	30	30	34	34	26	26	34	26
95	-12.8	37.599998	32	32	32	32	30	30	36	30
96	-12.8	38.400002	30	30	34	32	28	28	32	28
97	-12.8	37.599998	34	34	34	32	30	30	34	30
98	-12	39.200001	34	34	34	34	26	26	34	26
99	-12.8	37.599998	36	36	32	32	30	30	34	30
100	-12	38.400002	36	36	34	34	28	28	34	28
101	-12.8	37.599998	38	38	32	34	32	32	36	32
102	-12	38.400002	38	38	34	36	30	30	34	30
103	-12.8	37.599998	38	38	32	32	30	30	36	30
104	-12	38.400002	36	36	34	34	28	28	34	28
105	-12.8	38.400002	38	38	34	32	28	28	34	28
106	-12	39.200001	36	36	34	34	26	26	32	26
107	-12	38.400002	36	36	32	32	28	28	36	28
108	-11.2	38.400002	34	34	34	34	28	28	32	28
109	-12.8	37.599998	36	36	34	32	30	30	34	30
110	-11.2	38.400002	34	34	34	34	28	28	34	28
111	-12	37.599998	36	36	32	34	32	32	36	32
112	-12	38.400002	34	34	34	34	28	28	32	28
113	-12.8	37.599998	36	36	34	34	30	30	34	30
114	-11.2	38.400002	34	34	36	34	28	28	34	28
115	-12	37.599998	34	34	32	32	28	28	34	28
116	-11.2	38.400002	32	32	34	34	28	28	32	28
117	-12.8	36.799999	32	32	34	32	30	30	34	30
118	-11.2	38.400002	30	30	34	34	26	26	34	26
119	-12	36.799999	32	32	32	32	30	30	34	30
120	-12	38.400002	30	30	34	34	30	30	34	30
121	-12.8	36.799999	32	32	32	34	30	30	34	30
122	-12	38.400002	32	32	34	34	28	28	34	28
123	-12	37.599998	34	34	32	32	28	28	36	28
124	-12	38.400002	30	30	34	36	28	28	34	28
125	-12.8	37.599998	32	32	32	34	30	30	34	30
126	-12	38.400002	32	32	34	34	26	26	34	26
127	-12.8	37.599998	34	34	32	32	28	28	36	28
128	-12	38.400002	30	30	34	34	26	26	34	26
129	-13.6	37.599998	32	32	32	32	28	28	34	28
130	-12	38.400002	32	32	32	34	28	28	34	28
131	-12.8	37.599998	34	34	32	32	30	30	36	30
132	-12	38.400002	32	32	34	34	26	26	34	26
133	-12.8	38.400002	32	32	34	32	28	28	36	28
134	-12	38.400002	34	34	34	34	28	28	34	28
135	-12.8	37.599998	36	36	30	32	28	28	36	28
136	-12	38.400002	34	34	34	34	28	28	32	28
137	-12.8	37.599998	36	36	34	32	28	28	34	28
138	-12	38.400002	34	34	36	32	26	26	34	26
139	-12.8	36.799999	38	38	34	32	30	30	34	30
140	-12	38.400002	36	36	34	34	28	28	32	28
141	-12.8	37.599998	38	38	34	34	30	30	34	30
142	-12	38.400002	36	36	36	34	28	28	34	28
143	-12	37.599998	36	36	34	32	30	30	36	30
144	-12	38.400002	36	36	34	34	28	28	34	28
145	-12.8	37.599998	36	36	34	34	28	28	36	28
146	-12	38.400002	34	34	34	34	28	28	36	28
147	-12.8	37.599998	36	36	32	32	28	28	36	28
148	-12	37.599998	34	34	32	34	28	28	34	28
149	-12.8	36.799999	32	32	32	32	30	30	36	30
150	-11.2	38.400002	32	32	34	34	28	28	34	28
151	-12	37.599998	32	32	32	32	28	28	34	28
152	-12	38.400002	30	30	34	34	28	28	34	28
153	-12.8	36.799999	32	32	32	32	28	28	34	28
154	-12	38.400002	30	30	34	34	28	28	34	28
155	-12.8	36.799999	32	32	32	34	30	30	36	30
156	-12	37.599998	28	28	34	36	28	28	34	28
157	-12.8	36.799999	32	32	34	32	30	30	36	30
158	-12	38.400002	30	30	36	34	28	28	34	28
159	-12.8	36.799999	32	32	32	32	28	28	36	28
160	-12.8	38.400002	30	30	34	34	28	28	34	28
161	-12.8	36.799999	30	30	34	32	30	30	36	30
162	-12	38.400002	30	30	34	34	28	28	34	28
163	-12.8	36.799999	34	34	32	32	28	28	36	28
164	-12	38.400002	32	32	34	34	28	28	34	28
165	-13.6	37.599998	34	34	32	32	28	28	36	28
166	-12.8	38.400002	32	32	34	34	28	28	34	28
167	-12.8	37.599998	36	36	32	32	28	28	36	28
168	-12.8	38.400002	32	32	34	34	26	26	34	26
169	-14.4	38.400002	34	34	34	32	28	28	36	28
170	-12.8	39.200001	34	34	36	32	28	28	34	28
171	-12.8	37.599998	36	36	32	32	30	30	36	30
172	-12.8	38.400002	32	32	36	34	28	28	34	28
173	-13.6	37.599998	36	36	32	32	30	30	36	30
174	-12	39.200001	36	36	34	34	28	28	32	28
175	-12.8	37.599998	38	38	34	32	30	30	34	30
176	-12	38.400002	36	36	36	36	28	28	34	28
177	-12.8	37.599998	38	38	34	32	30	30	36	30
178	-12	39.200001	36	36	34	36	28	28	34	28
179	-12	37.599998	36	36	34	32	30	30	36	30
180	-12	38.400002	34	34	36	36	28	28	34	28
181	-12.8	37.599998	36	36	34	32	28	28	36	28
182	-12	38.400002	32	32	34	32	26	26	34	26
183	-12	37.599998	34	34	32	34	28	28	36	28
184	-12	38.400002	32	32	32	34	28	28	34	28
185	-12	37.599998	32	32	32	34	30	30	36	30
186	-11.2	38.400002	30	30	34	36	28	28	34	28
187	-12	37.599998	32	32	32	34	28	28	36	28
188	-12	38.400002	30	30	34	34	28	28	34	28
189	-12.8	37.599998	30	30	32	34	30	30	36	30
190	-11.2	39.200001	30	30	34	36	28	28	36	28
191	-12	38.400002	32	32	32	32	28	28	36	28
192	-12	38.400002	30	30	34	34	28	28	34	28
193	-12.8	37.599998	32	32	32	34	30	30	34	30
194	-12	38.400002	30	30	34	34	28	28	34	28
195	-12	38.400002	32	32	34	32	28	28	36	28
196	-12	38.400002	32	32	34	34	30	30	34	30
197	-12.8	37.599998	34	34	32	32	30	30	34	30
198	-12	39.200001	34	34	34	34	28	28	34	28
199	-12.8	37.599998	36	36	34	32	30	30	36	30
200	-12	38.400002	34	34	36	34	28	28	34	28
201	-12.8	37.599998	36	36	36	32	30	30	34	30
202	-12	39.200001	36	36	34	34	28	28	34	28
203	-12.8	37.599998	38	38	32	32	28	28	36	28
204	-12	39.200001	34	34	36	36	28	28	34	28
205	-13.6	37.599998	36	36	34	32	30	30	34	30
206	-12	39.200001	34	34	34	34	28	28	34	28
207	-12.8	38.400002	36	36	32	32	30	30	36	30
208	-12	39.200001	34	34	34	34	28	28	34	28
209	-12.8	38.400002	36	36	34	32	28	28	34	28
210	-12	40	34	34	34	34	28	28	34	28
211	-12	38.400002	36	36	32	32	28	28	34	28
212	-12	39.200001	34	34	34	34	28	28	32	28
213	-12.8	38.400002	34	34	34	34	28	28	34	28
214	-12	39.200001	34	34	32	34	28	28	34	28
215	-12	38.400002	34	34	30	32	28	28	34	28
216	-11.2	39.200001	32	32	34	34	28	28	34	28
217	-12.8	38.400002	34	34	32	34	30	30	36	30
218	-12	39.200001	32	32	34	34	28	28	34	28
219	-11.2	38.400002	34	34	32	32	30	30	36	30
220	-11.2	38.400002	32	32	34	34	28	28	34	28
221	-12.8	37.599998	32	32	34	32	30	30	34	30
222	-12	39.200001	30	30	34	34	28	28	34	28
223	-12	38.400002	34	34	32	32	28	28	36	28
224	-11.2	38.400002	32	32	36	34	28	28	34	28
225	-12.8	37.599998	32	32	34	34	30	30	34	30
226	-12	38.400002	30	30	34	34	28	28	34	28
227	-12	38.400002	34	34	32	32	30	30	34	30
228	-11.2	38.400002	32	32	34	34	28	28	34	28
229	-12.8	38.400002	32	32	32	32	28	28	36	28
230	-12	39.200001	32	32	34	34	26	26	34	26
231	-12	38.400002	34	34	32	32	28	28	34	28
232	-12	39.200001	34	34	36	34	28	28	32	28
233	-12.8	38.400002	36	36	36	32	30	30	34	30
234	-12	39.200001	34	34	36	34	28	28	32	28
235	-12	38.400002	36	36	34	34	30	30	36	30
236	-11.2	38.400002	34	34	36	34	28	28	32	28
237	-12	38.400002	38	38	34	34	28	28	36	28
238	-11.2	39.200001	36	36	36	34	28	28	34	28
239	-12	37.599998	38	38	32	32	30	30	36	30
240	-11.2	38.400002	34	34	34	34	26	26	32	26
241	-12.8	38.400002	36	36	34	32	26	26	36	26
242	-12	39.200001	34	34	36	34	26	26	34	26
243	-12	38.400002	36	36	34	32	28	28	36	28
244	-12	38.400002	34	34	34	34	28	28	34	28
245	-12.8	38.400002	34	34	34	34	30	30	36	30
246	-12.8	39.200001	34	34	34	34	26	26	34	26
247	-12.8	37.599998	34	34	32	34	28	28	38	28
248	-12	38.400002	32	32	34	34	28	28	34	28
249	-12.8	37.599998	34	34	32	32	28	28	36	28
250	-12	38.400002	32	32	34	32	26	26	34	26
251	-12	37.599998	34	34	32	30	28	28	36	28
252	-11.2	38.400002	30	30	34	34	28	28	32	28
253	-12	36.799999	34	34	32	32	28	28	36	28
254	-12	38.400002	32	32	34	34	28	28	34	28
255	-12	37.599998	34	34	32	32	28	28	36	28
256	-12	38.400002	32	32	36	34	28	28	32	28
257	-12.8	37.599998	34	34	32	32	30	30	36	30
258	-12	38.400002	30	30	36	34	28	28	34	28
259	-12	37.599998	34	34	32	32	30	30	38	30
260	-11.2	38.400002	30	30	34	32	30	30	34	30
261	-12	37.599998	32	32	32	32	30	30	36	30
262	-12	38.400002	32	32	36	32	28	28	34	28
263	-12	37.599998	34	34	34	32	30	30	36	30
264	-12	38.400002	32	32	36	34	28	28	32	28
265	-12.8	37.599998	32	32	34	34	30	30	36	30
266	-12	38.400002	32	32	36	34	28	28	34	28
267	-12.8	37.599998	34	34	34	32	30	30	34	30
268	-12.8	38.400002	32	32	36	34	28	28	34	28
269	-12.8	37.599998	36	36	32	32	32	32	36	32
270	-12	38.400002	34	34	34	34	28	28	34	28
271	-12.8	37.599998	36	36	32	32	30	30	36	30
272	-12	38.400002	32	32	36	34	28	28	34	28
273	-12.8	37.599998	36	36	34	32	30	30	34	30
274	-12	38.400002	34	34	34	36	28	28	34	28
275	-12	37.599998	36	36	32	32	30	30	36	30
276	-12	38.400002	34	34	34	34	28	28	32	28
277	-12.8	37.599998	36	36	32	32	30	30	34	30
278	-12	39.200001	34	34	34	34	28	28	34	28
279	-12.8	38.400002	36	36	32	34	30	30	36	30
280	-12	39.200001	32	32	34	34	28	28	34	28
281	-12.8	38.400002	34	34	32	34	30	30	36	30
282	-12	39.200001	32	32	34	34	28	28	34	28
283	-12.8	38.400002	34	34	32	34	28	28	36	28
284	-12	39.200001	32	32	34	34	28	28	34	28
285	-12.8	38.400002	34	34	32	34	30	30	34	30
286	-12	38.400002	30	30	34	34	28	28	34	28
287	-12	37.599998	34	34	32	32	30	30	34	30
288	-12	38.400002	34	34	34	34	28	28	34	28
289	-12.8	37.599998	34	34	30	32	30	30	36	30
290	-12	38.400002	34	34	34	34	28	28	34	28
291	-12	37.599998	34	34	32	34	30	30	36	30
292	-12	38.400002	34	34	36	34	30	30	34	30
293	-12.8	38.400002	34	34	34	34	32	32	36	32
294	-12	39.200001	32	32	36	34	30	30	34	30
295	-12	37.599998	34	34	34	32	30	30	36	30
296	-12	38.400002	30	30	36	34	28	28	32	28
297	-12.8	38.400002	34	34	34	34	30	30	34	30
298	-12	39.200001	32	32	34	34	28	28	34	28
299	-12	37.599998	36	36	34	34	30	30	34	30
300	-12	38.400002	32	32	34	34	28	28	34	28
301	-12.8	37.599998	34	34	36	32	30	30	34	30
302	-12	39.200001	34	34	38	34	28	28	34	28
303	-12	37.599998	36	36	34	32	30	30	36	30
304	-12	38.400002	32	32	36	34	30	30	34	30
305	-12.8	38.400002	34	34	34	32	30	30	34	30
306	-12	39.200001	32	32	36	34	26	26	34	26
307	-12.8	37.599998	34	34	32	32	30	30	36	30
308	-12	38.400002	32	32	34	34	28	28	32	28
309	-12.8	38.400002	34	34	32	32	28	28	36	28
310	-12	38.400002	32	32	34	34	26	26	34	26
311	-12.8	37.599998	34	34	32	32	30	30	36	30
312	-12	38.400002	32	32	34	34	28	28	34	28
313	-12.8	37.599998	34	34	32	34	32	32	34	32
314	-12	38.400002	32	32	34	36	28	28	34	28
315	-12	37.599998	34	34	32	32	28	28	36	28
316	-12	38.400002	34	34	34	34	28	28	32	28
317	-12.8	38.400002	36	36	32	32	28	28	34	28
318	-12	39.200001	34	34	34	32	26	26	34	26
319	-12.8	38.400002	36	36	30	32	28	28	36	28
320	-12	39.200001	32	32	34	34	28	28	34	28
321	-12.8	38.400002	36	36	32	32	28	28	34	28
322	-12	39.200001	34	34	34	34	28	28	34	28
323	-12.8	37.599998	36	36	32	32	30	30	36	30
324	-12	38.400002	34	34	34	34	30	30	34	30
325	-12.8	37.599998	36	36	34	32	30	30	34	30
326	-12	38.400002	34	34	36	34	28	28	32	28
327	-12.8	38.400002	34	34	32	32	30	30	36	30
328	-12	38.400002	32	32	34	34	28	28	34	28
329	-12.8	38.400002	32	32	34	34	30	30	36	30
330	-12	39.200001	32	32	34	34	28	28	34	28
331	-12.8	37.599998	34	34	32	32	30	30	36	30
332	-12	38.400002	32	32	34	34	28	28	34	28
333	-12.8	38.400002	34	34	32	32	30	30	34	30
334	-12	39.200001	32	32	36	34	28	28	34	28
335	-12	38.400002	34	34	32	32	30	30	34	30
336	-11.2	39.200001	32	32	34	34	28	28	34	28
337	-12.8	37.599998	34	34	32	34	30	30	36	30
338	-11.2	39.200001	32	32	34	34	28	28	34	28
339	-11.2	38.400002	34	34	32	32	28	28	36	28
340	-11.2	39.200001	32	32	34	34	28	28	34	28
341	-12	38.400002	32	32	32	34	28	28	34	28
342	-11.2	39.200001	32	32	36	34	28	28	34	28
343	-12	38.400002	34	34	32	32	28	28	34	28
344	-11.2	39.200001	32	32	34	34	28	28	34	28
345	-12.8	38.400002	34	34	32	34	30	30	34	30
346	-11.2	39.200001	32	32	36	34	28	28	34	28
347	-12	38.400002	36	36	32	32	30	30	34	30
348	-11.2	38.400002	32	32	34	34	28	28	34	28
349	-12.8	38.400002	34	34	34	32	28	28	36	28
350	-12	38.400002	32	32	34	34	26	26	34	26
351	-12	37.599998	34	34	32	32	28	28	36	28
352	-12	38.400002	32	32	32	32	26	26	34	26
353	-12.8	37.599998	34	34	32	34	28	28	36	28
354	-12.8	39.200001	34	34	34	34	28	28	34	28
355	-12.8	37.599998	36	36	32	32	30	30	36	30
356	-12.8	39.200001	34	34	32	34	28	28	34	28
357	-13.6	38.400002	36	36	34	34	30	30	36	30
358	-12.8	39.200001	34	34	36	34	26	26	34	26
359	-12.8	37.599998	34	34	34	32	30	30	36	30
360	-12	38.400002	34	34	36	32	28	28	34	28
361	-12.8	37.599998	34	34	32	34	30	30	36	30
362	-12	39.200001	32	32	34	34	26	26	34	26
363	-12	38.400002	36	36	32	32	28	28	36	28
364	-12	38.400002	32	32	34	32	28	28	34	28
365	-12.8	37.599998	34	34	34	34	30	30	36	30
366	-12	38.400002	32	32	36	34	28	28	34	28
367	-12	38.400002	34	34	34	32	30	30	34	30
368	-12	38.400002	32	32	36	34	30	30	32	30
369	-12.8	37.599998	32	32	34	34	30	30	34	30
370	-12	38.400002	32	32	36	34	28	28	34	28
371	-12.8	37.599998	34	34	32	32	30	30	34	30
372	-12	38.400002	32	32	34	34	30	30	34	30
373	-12.8	37.599998	34	34	32	34	30	30	36	30
374	-12	38.400002	32	32	34	32	28	28	34	28
375	-12	37.599998	34	34	32	32	28	28	36	28
376	-12	38.400002	32	32	32	34	28	28	32	28
377	-12.8	37.599998	32	32	32	32	30	30	34	30
378	-11.2	38.400002	32	32	34	34	28	28	34	28
379	-12	37.599998	36	36	34	32	30	30	36	30
380	-12	39.200001	34	34	36	34	28	28	34	28
381	-12.8	37.599998	34	34	34	34	30	30	36	30
382	-12	39.200001	32	32	36	34	28	28	34	28
383	-12	37.599998	34	34	34	32	30	30	36	30
384	-12	39.200001	34	34	34	34	30	30	34	30
385	-13.6	37.599998	36	36	32	34	30	30	36	30
386	-12	38.400002	34	34	36	34	28	28	34	28
387	-12	37.599998	36	36	34	32	28	28	36	28
388	-12	38.400002	34	34	36	34	28	28	34	28
389	-12.8	37.599998	36	36	34	34	30	30	36	30
390	-12	38.400002	36	36	36	34	28	28	34	28
391	-12	37.599998	38	38	32	32	30	30	36	30
392	-12	38.400002	34	34	36	36	28	28	34	28
393	-12.8	37.599998	34	34	34	34	30	30	36	30
394	-12	39.200001	34	34	34	34	28	28	34	28
395	-12.8	38.400002	36	36	32	32	30	30	36	30
396	-12	38.400002	32	32	34	34	28	28	34	28
397	-12.8	37.599998	34	34	34	34	30	30	36	30
398	-12	39.200001	32	32	36	34	28	28	34	28
399	-12.8	38.400002	34	34	32	32	30	30	36	30
400	-12	38.400002	30	30	34	34	28	28	34	28
401	-12	37.599998	34	34	34	32	30	30	36	30
402	-11.2	39.200001	32	32	34	34	28	28	34	28
403	-12	38.400002	34	34	32	32	30	30	36	30
404	-12	39.200001	32	32	34	34	28	28	34	28
405	-12.8	38.400002	32	32	34	32	30	30	36	30
406	-12	39.200001	32	32	34	34	28	28	34	28
407	-12	38.400002	32	32	32	32	30	30	34	30
408	-11.2	38.400002	32	32	34	32	28	28	32	28
409	-12	37.599998	32	32	34	32	28	28	34	28
410	-12	38.400002	32	32	34	34	28	28	32	28
411	-12	37.599998	34	34	30	32	30	30	34	30
412	-11.2	38.400002	32	32	34	34	30	30	34	30
413	-12	36.799999	34	34	32	32	30	30	34	30
414	-12	38.400002	34	34	34	34	30	30	34	30
415	-12	38.400002	36	36	34	32	30	30	36	30
416	-11.2	39.200001	34	34	34	34	30	30	34	30
417	-12	38.400002	36	36	34	34	30	30	36	30
418	-12	39.200001	34	34	36	34	28	28	34	28
419	-12.8	38.400002	36	36	34	32	30	30	36	30
420	-12	39.200001	34	34	36	32	28	28	34	28
421	-12.8	38.400002	34	34	36	32	30	30	34	30
422	-12	39.200001	34	34	36	34	28	28	34	28
423	-12	38.400002	36	36	32	32	28	28	36	28
424	-12	39.200001	34	34	34	34	28	28	34	28
425	-12.8	38.400002	36	36	32	34	30	30	36	30
426	-12	39.200001	32	32	36	36	30	30	36	30
427	-12	38.400002	34	34	34	34	30	30	34	30
428	-11.2	38.400002	34	34	36	34	28	28	34	28
429	-12.8	38.400002	36	36	34	32	30	30	36	30
430	-12	39.200001	34	34	34	34	26	26	36	26
431	-12	37.599998	34	34	32	32	28	28	34	28
432	-12	39.200001	32	32	32	34	28	28	34	28
433	-12.8	38.400002	32	32	32	34	30	30	34	30
434	-12	39.200001	32	32	34	38	28	28	34	28
435	-12	37.599998	32	32	32	36	30	30	36	30
436	-12	39.200001	32	32	34	34	30	30	34	30
437	-12.8	37.599998	34	34	34	30	30	30	34	30
438	-12	39.200001	32	32	34	26	28	28	34	28
439	-12	37.599998	34	34	32	22	30	30	34	30
440	-12	38.400002	32	32	34	26	28	28	34	28
441	-12.8	38.400002	32	32	32	28	30	30	34	30
442	-12	39.200001	34	34	34	34	28	28	34	28
443	-12	37.599998	34	34	32	36	28	28	36	28
444	-12	38.400002	32	32	34	40	28	28	32	28
445	-12.8	38.400002	34	34	34	42	30	30	36	30
446	-12	39.200001	32	32	36	42	28	28	34	28
447	-12.8	37.599998	34	34	34	36	28	28	34	28
448	-12	38.400002	32	32	36	36	28	28	32	28
449	-12.8	37.599998	36	36	34	32	30	30	36	30
450	-12	38.400002	34	34	36	32	28	28	34	28
451	-12	37.599998	36	36	34	30	30	30	36	30
452	-12	38.400002	34	34	36	30	28	28	34	28
453	-12.8	37.599998	36	36	34	30	30	30	36	30
454	-12	38.400002	34	34	36	30	28	28	32	28
455	-12.8	37.599998	34	34	34	30	30	30	34	30
456	-12	38.400002	34	34	36	32	28	28	32	28
457	-12.8	38.400002	34	34	34	32	30	30	36	30
458	-12	38.400002	34	34	34	36	28	28	34	28
459	-12	38.400002	34	34	34	34	30	30	36	30
460	-12	38.400002	32	32	34	38	30	30	32	30
461	-12.8	38.400002	34	34	32	36	30	30	36	30
462	-12	38.400002	34	34	34	38	26	26	34	26
463	-12	38.400002	32	32	30	36	30	30	36	30
464	-11.2	38.400002	32	32	32	36	28	28	32	28
465	-12.8	38.400002	34	34	30	34	30	30	34	30
466	-12	38.400002	32	32	32	34	26	26	34	26
467	-12.8	37.599998	34	34	32	30	28	28	36	28
468	-12	38.400002	32	32	32	30	28	28	34	28
469	-12.8	37.599998	34	34	34	28	30	30	36	30
470	-12	39.200001	32	32	36	30	28	28	34	28
471	-12	37.599998	34	34	34	30	30	30	36	30
472	-12	38.400002	32	32	34	36	30	30	34	30
473	-12.8	37.599998	34	34	34	34	30	30	36	30
474	-12	39.200001	32	32	34	36	28	28	34	28
475	-12	37.599998	32	32	32	32	28	28	36	28
476	-12	38.400002	32	32	32	34	26	26	34	26
477	-12.8	38.400002	34	34	30	34	30	30	34	30
478	-12	39.200001	32	32	32	34	28	28	34	28
479	-12.8	38.400002	34	34	32	32	30	30	34	30
480	-12	39.200001	34	34	32	34	28	28	32	28
481	-12.8	38.400002	34	34	32	34	30	30	34	30
482	-12	39.200001	34	34	34	36	28	28	34	28
483	-12	38.400002	36	36	32	34	30	30	36	30
484	-12	38.400002	34	34	34	36	30	30	32	30
485	-12.8	38.400002	34	34	36	32	30	30	34	30
486	-12	39.200001	34	34	38	32	28	28	34	28
487	-12	37.599998	36	36	34	30	28	28	34	28
488	-12	38.400002	34	34	36	30	28	28	34	28
489	-12.8	37.599998	36	36	36	30	30	30	36	30
490	-12	38.400002	34	34	36	32	28	28	36	28
491	-12	37.599998	36	36	34	32	30	30	36	30
492	-12	38.400002	34	34	34	34	30	30	34	30
493	-12.8	37.599998	36	36	32	34	32	32	36	32
494	-12	38.400002	34	34	32	36	28	28	34	28
495	-12.8	37.599998	36	36	30	34	30	30	34	30
496	-12	38.400002	32	32	32	36	30	30	34	30
497	-13.6	37.599998	34	34	30	32	30	30	36	30
498	-12	38.400002	32	32	32	34	28	28	34	28
499	-12.8	36.799999	34	34	34	32	30	30	36	30
500	-12	38.400002	32	32	36	32	28	28	34	28
501	-12.8	37.599998	32	32	34	32	30	30	36	30
502	-12	39.200001	34	34	36	34	28	28	34	28
503	-12.8	37.599998	34	34	36	32	30	30	36	30
504	-12	39.200001	34	34	36	34	28	28	34	28
505	-12.8	37.599998	34	34	34	32	30	30	34	30
506	-12	39.200001	34	34	36	34	28	28	34	28
507	-12.8	37.599998	34	34	34	32	30	30	36	30
508	-12	39.200001	32	32	34	34	28	28	34	28
509	-12.8	38.400002	32	32	34	32	30	30	36	30
510	-12	39.200001	34	34	34	32	28	28	34	28
511	-12.8	37.599998	36	36	34	32	30	30	36	30
512	-12	38.400002	34	34	34	34	30	30	32	30
513	-12.8	38.400002	34	34	34	34	30	30	36	30
514	-12	39.200001	34	34	34	34	28	28	32	28
515	-12.8	38.400002	38	38	34	36	30	30	34	30
516	-12	39.200001	34	34	34	36	28	28	34	28
517	-12.8	38.400002	34	34	34	32	30	30	36	30
518	-12	39.200001	32	32	36	34	28	28	34	28
519	-12.8	38.400002	34	34	34	32	30	30	36	30
520	-12	38.400002	32	32	36	32	28	28	34	28
521	-12.8	38.400002	32	32	36	30	30	30	36	30
522	-12	39.200001	32	32	36	34	28	28	34	28
523	-12	37.599998	34	34	34	32	28	28	34	28
524	-12	38.400002	32	32	34	34	28	28	32	28
525	-12.8	38.400002	36	36	34	32	30	30	34	30
526	-12	39.200001	32	32	34	32	28	28	34	28
527	-12.8	38.400002	34	34	32	30	30	30	36	30
528	-12	38.400002	32	32	32	30	28	28	34	28
529	-12.8	37.599998	36	36	32	32	30	30	36	30
530	-12	39.200001	32	32	34	36	28	28	34	28
531	-12.8	38.400002	36	36	32	38	28	28	36	28
532	-12	39.200001	32	32	32	42	28	28	32	28
533	-12.8	37.599998	34	34	34	42	28	28	34	28
534	-12	39.200001	34	34	34	38	28	28	34	28
535	-12.8	38.400002	36	36	32	32	28	28	36	28
536	-12	39.200001	34	34	34	28	28	28	32	28
537	-12.8	38.400002	34	34	34	24	30	30	34	30
538	-12	39.200001	34	34	36	26	28	28	34	28
539	-12.8	37.599998	34	34	32	24	30	30	34	30
540	-12	39.200001	32	32	34	28	28	28	32	28
541	-12.8	38.400002	34	34	34	32	30	30	36	30
542	-12.8	39.200001	32	32	36	34	28	28	34	28
543	-12.8	38.400002	36	36	32	36	28	28	34	28
544	-12	39.200001	34	34	36	36	28	28	34	28
545	-12.8	38.400002	34	34	34	36	28	28	34	28
546	-12	39.200001	32	32	36	38	28	28	34	28
547	-12	38.400002	34	34	34	36	28	28	34	28
548	-11.2	39.200001	34	34	34	36	28	28	34	28
549	-12	38.400002	36	36	34	36	30	30	36	30
550	-11.2	39.200001	34	34	36	38	28	28	34	28
551	-11.2	38.400002	36	36	34	36	30	30	34	30
552	-11.2	38.400002	32	32	36	34	28	28	32	28
553	-12.8	37.599998	34	34	32	32	30	30	34	30
554	-11.2	39.200001	34	34	34	30	28	28	34	28
555	-12	37.599998	34	34	34	28	28	28	36	28
556	-12	38.400002	32	32	34	28	28	28	32	28
557	-12.8	37.599998	34	34	34	30	30	30	36	30
558	-11.2	39.200001	32	32	34	32	28	28	32	28
559	-12	37.599998	34	34	32	34	30	30	36	30
560	-12	38.400002	32	32	34	36	30	30	34	30
561	-12	37.599998	32	32	34	38	30	30	36	30
562	-11.2	38.400002	32	32	34	40	28	28	34	28
563	-11.2	37.599998	34	34	32	38	30	30	34	30
564	-11.2	38.400002	32	32	34	38	28	28	32	28
565	-12	37.599998	34	34	32	34	28	28	34	28
566	-11.2	38.400002	34	34	34	32	28	28	34	28
567	-12	37.599998	34	34	32	30	30	30	36	30
568	-11.2	38.400002	34	34	34	32	28	28	34	28
569	-12.8	37.599998	36	36	34	32	30	30	36	30
570	-11.2	38.400002	32	32	34	34	30	30	34	30
571	-12	37.599998	36	36	32	32	30	30	34	30
572	-12	38.400002	34	34	32	34	32	32	34	32
573	-12.8	37.599998	36	36	34	32	32	32	36	32
574	-12	38.400002	32	32	34	34	30	30	34	30
575	-12	37.599998	34	34	34	28	30	30	34	30
576	-12	38.400002	34	34	36	30	28	28	34	28
577	-12.8	37.599998	34	34	34	32	30	30	34	30
578	-12	39.200001	32	32	36	32	26	26	34	26
579	-12	37.599998	34	34	34	32	30	30	34	30
580	-12	39.200001	32	32	36	36	28	28	34	28
581	-12.8	38.400002	34	34	34	36	30	30	34	30
582	-12	39.200001	32	32	34	36	30	30	34	30
583	-12	38.400002	34	34	32	36	30	30	36	30
584	-12	39.200001	32	32	34	34	28	28	34	28
585	-12.8	38.400002	34	34	34	32	28	28	34	28
586	-11.2	40	32	32	34	32	26	26	34	26
587	-12	38.400002	34	34	34	30	28	28	36	28
588	-11.2	39.200001	32	32	34	32	28	28	34	28
589	-12	38.400002	34	34	34	32	28	28	36	28
590	-12	39.200001	34	34	34	34	28	28	34	28
591	-12	38.400002	34	34	32	32	30	30	34	30
592	-11.2	38.400002	32	32	34	34	30	30	32	30
593	-12.8	37.599998	34	34	32	34	32	32	36	32
594	-12	39.200001	32	32	34	36	28	28	34	28
595	-12	38.400002	34	34	32	30	28	28	36	28
596	-11.2	38.400002	32	32	34	34	28	28	34	28
597	-12	37.599998	34	34	32	32	30	30	36	30
598	-12	39.200001	32	32	34	34	28	28	34	28
599	-12	37.599998	34	34	32	32	30	30	34	30
600	-11.2	38.400002	32	32	34	34	28	28	34	28
601	-12	37.599998	34	34	32	34	30	30	36	30
602	-12	38.400002	34	34	34	34	30	30	34	30
603	-12	37.599998	34	34	32	32	30	30	36	30
604	-12	38.400002	34	34	32	34	30	30	36	30
605	-12.8	38.400002	36	36	32	34	32	32	36	32
606	-12	39.200001	34	34	36	34	30	30	34	30
607	-12.8	38.400002	36	36	34	32	30	30	36	30
608	-12	39.200001	34	34	36	34	30	30	34	30
609	-12.8	38.400002	34	34	36	32	32	32	34	32
610	-12	39.200001	34	34	36	32	28	28	34	28
611	-12	38.400002	36	36	32	32	30	30	36	30
612	-11.2	39.200001	34	34	36	34	30	30	34	30
613	-12	38.400002	36	36	34	32	32	32	36	32
614	-12	39.200001	34	34	36	34	30	30	34	30
615	-12	38.400002	36	36	34	32	30	30	36	30
616	-11.2	39.200001	34	34	32	34	28	28	34	28
617	-12.8	38.400002	34	34	32	32	30	30	34	30
618	-12	39.200001	34	34	34	34	28	28	34	28
619	-12.8	38.400002	32	32	32	34	30	30	36	30
620	-12	39.200001	30	30	34	34	28	28	34	28
621	-12.8	38.400002	34	34	32	32	30	30	36	30
622	-11.2	39.200001	34	34	34	34	28	28	34	28
623	-12	38.400002	34	34	30	32	30	30	36	30
624	-12	38.400002	32	32	34	34	28	28	34	28
625	-12	38.400002	34	34	34	32	30	30	36	30
626	-11.2	39.200001	32	32	36	34	28	28	34	28
627	-12	38.400002	36	36	34	32	30	30	36	30
628	-11.2	38.400002	32	32	36	34	30	30	34	30
629	-12.8	37.599998	36	36	34	34	30	30	36	30
630	-11.2	39.200001	34	34	36	34	26	26	34	26
631	-12	38.400002	36	36	34	32	30	30	36	30
632	-12	39.200001	32	32	36	34	30	30	34	30
633	-12.8	38.400002	34	34	32	32	30	30	34	30
634	-12	39.200001	34	34	34	34	28	28	34	28
635	-12	38.400002	36	36	32	32	30	30	34	30
636	-12	38.400002	34	34	32	34	30	30	34	30
637	-12.8	37.599998	36	36	34	32	28	28	34	28
638	-12	39.200001	34	34	36	36	28	28	34	28
639	-12.8	37.599998	36	36	32	32	30	30	36	30
640	-12	38.400002	34	34	36	34	30	30	34	30
641	-12.8	37.599998	36	36	34	32	30	30	36	30
642	-12	38.400002	34	34	36	34	28	28	34	28
643	-12.8	38.400002	34	34	34	32	30	30	34	30
644	-12	38.400002	34	34	36	34	30	30	32	30
645	-12.8	37.599998	34	34	34	32	28	28	34	28
646	-12	39.200001	34	34	34	36	26	26	32	26
647	-12.8	37.599998	34	34	34	34	30	30	36	30
648	-12	38.400002	34	34	36	34	30	30	34	30
649	-12.8	37.599998	34	34	34	32	30	30	36	30
650	-12	38.400002	34	34	34	34	28	28	34	28
651	-12	37.599998	34	34	30	34	30	30	36	30
652	-11.2	38.400002	34	34	32	34	30	30	34	30
653	-12.8	37.599998	34	34	30	32	30	30	36	30
654	-12	38.400002	32	32	32	34	28	28	34	28
655	-12	37.599998	34	34	30	32	30	30	34	30
656	-11.2	38.400002	32	32	32	32	28	28	32	28
657	-12.8	37.599998	34	34	32	32	28	28	36	28
658	-11.2	38.400002	32	32	34	32	28	28	34	28
659	-12	37.599998	36	36	32	32	30	30	34	30
660	-11.2	38.400002	32	32	34	32	28	28	32	28
661	-12.8	38.400002	34	34	34	32	30	30	36	30
662	-11.2	39.200001	34	34	36	34	28	28	34	28
663	-12	38.400002	34	34	34	32	30	30	34	30
664	-12	38.400002	32	32	36	34	28	28	32	28
665	-12.8	37.599998	34	34	34	34	30	30	36	30
666	-12	39.200001	32	32	36	34	28	28	34	28
667	-12.8	37.599998	34	34	34	32	28	28	36	28
668	-12	38.400002	34	34	36	34	28	28	34	28
669	-12.8	37.599998	34	34	34	32	30	30	36	30
670	-12	39.200001	36	36	36	34	28	28	34	28
671	-12	37.599998	36	36	32	32	30	30	34	30
672	-12	38.400002	32	32	34	34	28	28	32	28
673	-12.8	38.400002	34	34	32	32	30	30	36	30
674	-11.2	39.200001	34	34	34	34	28	28	34	28
675	-12	37.599998	34	34	32	32	30	30	36	30
676	-11.2	38.400002	32	32	34	34	28	28	34	28
677	-12.8	37.599998	34	34	34	32	30	30	36	30
678	-12	39.200001	34	34	34	34	28	28	34	28
679	-12	37.599998	34	34	32	32	30	30	34	30
680	-12	38.400002	32	32	36	32	28	28	34	28
681	-12.8	37.599998	34	34	34	32	30	30	36	30
682	-12	39.200001	34	34	36	34	28	28	34	28
683	-12	38.400002	34	34	32	32	30	30	36	30
684	-12	38.400002	32	32	34	36	30	30	34	30
685	-12.8	37.599998	32	32	34	34	30	30	36	30
686	-11.2	39.200001	34	34	34	36	28	28	34	28
687	-12	37.599998	32	32	32	34	30	30	36	30
688	-12	38.400002	32	32	34	34	28	28	34	28
689	-12.8	38.400002	34	34	32	34	28	28	36	28
690	-11.2	39.200001	34	34	32	32	28	28	34	28
691	-12	38.400002	34	34	32	32	30	30	36	30
692	-12	39.200001	34	34	34	34	28	28	34	28
693	-12.8	38.400002	34	34	34	34	30	30	36	30
694	-11.2	39.200001	34	34	34	34	30	30	34	30
695	-12	37.599998	34	34	32	32	30	30	36	30
696	-12	39.200001	32	32	34	34	28	28	34	28
697	-12.8	38.400002	34	34	32	34	30	30	36	30
698	-11.2	39.200001	34	34	36	34	28	28	34	28
699	-12	37.599998	36	36	34	32	30	30	36	30
700	-11.2	38.400002	32	32	36	36	26	26	34	26
701	-12.8	37.599998	34	34	36	34	28	28	36	28
702	-11.2	39.200001	32	32	36	34	26	26	34	26
703	-12	37.599998	36	36	34	32	28	28	36	28
704	-11.2	38.400002	32	32	36	34	30	30	34	30
705	-12.8	37.599998	34	34	36	34	32	32	36	32
706	-12	39.200001	34	34	34	34	28	28	34	28
707	-12	37.599998	34	34	32	32	30	30	38	30
708	-11.2	39.200001	32	32	34	34	28	28	34	28
709	-12.8	37.599998	32	32	32	32	30	30	36	30
710	-12	38.400002	32	32	32	34	28	28	34	28
711	-12	37.599998	34	34	30	34	30	30	36	30
712	-11.2	38.400002	32	32	32	34	30	30	34	30
713	-12	37.599998	32	32	32	32	30	30	36	30
714	-11.2	39.200001	32	32	32	34	28	28	34	28
715	-12	37.599998	34	34	32	34	30	30	36	30
716	-11.2	38.400002	32	32	32	34	28	28	34	28
717	-12	38.400002	34	34	34	34	30	30	36	30
718	-11.2	39.200001	32	32	36	34	28	28	34	28
719	-12	37.599998	36	36	34	32	30	30	36	30
720	-11.2	39.200001	32	32	36	36	28	28	34	28
721	-12.8	38.400002	34	34	34	34	30	30	34	30
722	-12	39.200001	32	32	34	34	28	28	34	28
723	-12	37.599998	34	34	32	34	28	28	34	28
724	-12	38.400002	32	32	34	34	28	28	34	28
725	-12.8	37.599998	34	34	34	34	30	30	34	30
726	-12	39.200001	32	32	36	34	30	30	34	30
727	-12	38.400002	36	36	32	32	28	28	36	28
728	-12	38.400002	34	34	34	34	30	30	34	30
729	-12.8	37.599998	36	36	34	32	30	30	36	30
730	-12	39.200001	34	34	34	36	30	30	34	30
731	-12.8	38.400002	36	36	32	32	30	30	34	30
732	-12	39.200001	34	34	36	34	30	30	32	30
733	-12.8	37.599998	34	34	34	34	30	30	34	30
734	-12	39.200001	32	32	34	36	28	28	32	28
735	-12	38.400002	36	36	32	32	28	28	36	28
736	-12	38.400002	34	34	32	34	28	28	34	28
737	-12.8	37.599998	36	36	32	32	30	30	34	30
738	-12	38.400002	36	36	34	34	28	28	34	28
739	-12	37.599998	36	36	32	32	32	32	34	32
740	-12	38.400002	34	34	34	34	28	28	34	28
741	-12.8	37.599998	36	36	34	32	30	30	36	30
742	-12	39.200001	34	34	36	36	28	28	34	28
743	-12	38.400002	36	36	34	32	30	30	34	30
744	-12	39.200001	30	30	36	34	28	28	34	28
745	-12.8	37.599998	34	34	34	32	28	28	36	28
746	-12	39.200001	30	30	36	34	26	26	34	26
747	-12	37.599998	34	34	32	30	28	28	34	28
748	-12	38.400002	32	32	32	32	28	28	32	28
749	-12	37.599998	34	34	32	34	30	30	34	30
750	-12	38.400002	34	34	32	34	28	28	34	28
751	-12	37.599998	34	34	32	32	30	30	34	30
752	-12	38.400002	32	32	32	34	28	28	32	28
753	-12.8	37.599998	34	34	32	32	30	30	34	30
754	-12	39.200001	34	34	36	34	28	28	32	28
755	-12	38.400002	34	34	32	32	30	30	36	30
756	-12	39.200001	32	32	36	32	28	28	34	28
757	-12.8	38.400002	34	34	34	32	28	28	34	28
758	-12	39.200001	32	32	36	34	28	28	32	28
759	-12	38.400002	34	34	34	32	30	30	36	30
760	-12	39.200001	34	34	36	34	30	30	34	30
761	-12.8	38.400002	36	36	34	32	30	30	36	30
762	-11.2	39.200001	34	34	36	34	28	28	34	28
763	-12	37.599998	36	36	34	32	30	30	36	30
764	-12	38.400002	34	34	34	34	28	28	34	28
765	-12.8	37.599998	36	36	34	32	30	30	34	30
766	-12	38.400002	32	32	36	34	28	28	34	28
767	-12	38.400002	34	34	34	32	30	30	36	30
768	-12	38.400002	32	32	34	34	28	28	34	28
769	-12.8	38.400002	34	34	30	32	28	28	36	28
770	-12	39.200001	32	32	32	34	28	28	36	28
771	-12	38.400002	36	36	32	32	30	30	36	30
772	-12	38.400002	32	32	34	34	28	28	34	28
773	-12.8	37.599998	34	34	34	34	32	32	36	32
774	-12	38.400002	34	34	36	34	28	28	34	28
775	-12	37.599998	36	36	32	32	30	30	36	30
776	-12	39.200001	32	32	34	32	26	26	34	26
777	-12.8	37.599998	34	34	32	34	30	30	36	30
778	-12	38.400002	34	34	34	34	26	26	34	26
779	-12	37.599998	36	36	32	32	28	28	36	28
780	-12	38.400002	32	32	32	34	26	26	34	26
781	-12.8	37.599998	34	34	32	34	30	30	36	30
782	-12	38.400002	32	32	32	34	26	26	34	26
783	-12.8	37.599998	34	34	32	34	30	30	34	30
784	-12	38.400002	32	32	34	34	30	30	32	30
785	-12.8	37.599998	34	34	34	34	30	30	34	30
786	-12	39.200001	32	32	38	34	28	28	34	28
787	-12.8	37.599998	34	34	34	34	30	30	36	30
788	-12	38.400002	34	34	34	34	28	28	34	28
789	-12.8	37.599998	34	34	32	34	30	30	36	30
790	-12	38.400002	34	34	36	34	28	28	36	28
791	-12.8	38.400002	34	34	32	34	30	30	34	30
792	-12.8	39.200001	34	34	34	34	30	30	32	30
793	-13.6	38.400002	36	36	32	34	30	30	34	30
794	-12	40	34	34	34	36	28	28	34	28
795	-12.8	39.200001	34	34	34	34	30	30	34	30
796	-12	39.200001	34	34	34	34	30	30	34	30
797	-12.8	38.400002	34	34	34	34	30	30	34	30
798	-12	39.200001	34	34	34	34	28	28	34	28
799	-12	38.400002	36	36	34	34	30	30	34	30
800	-12	38.400002	34	34	36	34	30	30	32	30
801	-12.8	38.400002	34	34	36	32	30	30	34	30
802	-12	39.200001	32	32	36	34	28	28	34	28
803	-12	38.400002	36	36	34	32	30	30	36	30
804	-12	39.200001	34	34	34	34	28	28	34	28
805	-12.8	38.400002	36	36	32	34	32	32	36	32
806	-12	39.200001	32	32	34	34	28	28	36	28
807	-12.8	38.400002	34	34	32	32	30	30	38	30
808	-12	39.200001	32	32	32	34	28	28	36	28
809	-12.8	38.400002	34	34	32	34	30	30	36	30
810	-12	39.200001	32	32	32	34	28	28	34	28
811	-12	38.400002	32	32	30	32	28	28	36	28
812	-12	38.400002	32	32	34	34	28	28	34	28
813	-12.8	38.400002	34	34	32	34	30	30	34	30
814	-11.2	39.200001	32	32	34	34	28	28	34	28
815	-12	38.400002	34	34	32	34	30	30	36	30
816	-12	39.200001	34	34	32	34	30	30	34	30
817	-12.8	38.400002	36	36	32	34	30	30	36	30
818	-12	39.200001	34	34	34	36	30	30	34	30
819	-12	38.400002	36	36	32	34	30	30	36	30
820	-12	39.200001	34	34	34	34	28	28	34	28
821	-12.8	38.400002	34	34	34	32	30	30	36	30
822	-12	39.200001	34	34	36	34	28	28	36	28
823	-12	37.599998	36	36	34	32	30	30	36	30
824	-12	38.400002	36	36	36	34	28	28	34	28
825	-12.8	37.599998	36	36	34	32	30	30	34	30
826	-12	38.400002	34	34	38	36	28	28	34	28
827	-12	37.599998	36	36	34	32	30	30	34	30
828	-12	38.400002	34	34	36	34	30	30	34	30
829	-12.8	37.599998	34	34	34	34	30	30	36	30
830	-12	38.400002	34	34	36	36	28	28	36	28
831	-12.8	37.599998	34	34	34	32	30	30	36	30
832	-12	38.400002	32	32	36	34	30	30	34	30
833	-12.8	37.599998	32	32	34	34	32	32	34	32
834	-12	39.200001	32	32	36	34	28	28	34	28
835	-12	37.599998	32	32	34	32	30	30	36	30
836	-12	38.400002	32	32	34	34	28	28	34	28
837	-12.8	37.599998	34	34	32	34	30	30	36	30
838	-11.2	38.400002	34	34	34	34	28	28	34	28
839	-12	37.599998	34	34	32	32	30	30	36	30
840	-11.2	38.400002	34	34	34	34	30	30	34	30
841	-12.8	38.400002	34	34	34	32	32	32	36	32
842	-11.2	39.200001	32	32	34	34	28	28	36	28
843	-12	37.599998	34	34	32	32	30	30	36	30
844	-12	39.200001	32	32	34	34	28	28	34	28
845	-12.8	37.599998	30	30	32	32	30	30	34	30
846	-12	39.200001	32	32	34	34	26	26	30	26
847	-12.8	38.400002	32	32	30	32	28	28	30	28
848	-12	38.400002	32	32	30	34	26	26	28	26
849	-12.8	37.599998	34	34	30	34	30	30	30	30
850	-12	38.400002	36	36	32	34	26	26	30	26
851	-12	37.599998	38	38	30	32	30	30	32	30
852	-11.2	38.400002	36	36	32	34	28	28	34	28
853	-12	37.599998	36	36	34	32	30	30	36	30
854	-12	39.200001	36	36	34	34	28	28	38	28
855	-12	38.400002	36	36	32	32	28	28	42	28
856	-11.2	38.400002	34	34	34	34	28	28	40	28
857	-12.8	38.400002	36	36	32	34	30	30	42	30
858	-12	39.200001	32	32	34	34	26	26	40	26
859	-12	37.599998	34	34	32	34	30	30	42	30
860	-12	38.400002	32	32	34	34	28	28	38	28
861	-12.8	37.599998	34	34	32	34	30	30	38	30
862	-12	39.200001	34	34	34	34	26	26	36	26
863	-12	38.400002	36	36	34	34	28	28	34	28
864	-12	39.200001	32	32	36	34	28	28	30	28
865	-12.8	37.599998	34	34	36	34	30	30	32	30
866	-12	39.200001	34	34	36	34	28	28	28	28
867	-12	38.400002	34	34	34	32	30	30	32	30
868	-12	38.400002	34	34	34	34	28	28	28	28
869	-12.8	37.599998	34	34	34	34	30	30	32	30
870	-11.2	39.200001	32	32	32	34	28	28	30	28
871	-12	38.400002	34	34	30	32	28	28	34	28
872	-12	39.200001	32	32	32	36	28	28	32	28
873	-12.8	38.400002	34	34	32	34	30	30	34	30
874	-12	39.200001	32	32	34	34	28	28	34	28
875	-12	38.400002	34	34	32	32	30	30	36	30
876	-11.2	39.200001	32	32	32	34	28	28	32	28
877	-12	38.400002	34	34	32	32	32	32	36	32
878	-11.2	39.200001	34	34	34	34	28	28	32	28
879	-12	38.400002	36	36	32	30	30	30	34	30
880	-12	39.200001	32	32	34	34	28	28	32	28
881	-12.8	38.400002	36	36	32	32	30	30	34	30
882	-12.8	39.200001	32	32	34	34	28	28	34	28
883	-12.8	38.400002	34	34	32	32	28	28	36	28
884	-12	39.200001	34	34	34	34	28	28	34	28
885	-13.6	38.400002	36	36	32	34	30	30	36	30
886	-12	39.200001	36	36	34	34	28	28	36	28
887	-12	38.400002	36	36	32	32	30	30	38	30
888	-12	39.200001	34	34	34	34	28	28	36	28
889	-12.8	38.400002	36	36	34	34	30	30	40	30
890	-12	39.200001	34	34	32	36	26	26	38	26
891	-12	38.400002	34	34	32	32	28	28	40	28
892	-12	39.200001	32	32	34	34	28	28	36	28
893	-12.8	38.400002	32	32	32	34	30	30	38	30
894	-12	39.200001	32	32	34	34	26	26	36	26
895	-12	38.400002	36	36	32	32	30	30	38	30
896	-12	39.200001	32	32	34	36	28	28	34	28
897	-12.8	38.400002	34	34	34	34	30	30	34	30
898	-12	39.200001	32	32	36	36	28	28	32	28
899	-12.8	38.400002	34	34	34	34	30	30	32	30
900	-12	39.200001	32	32	34	36	30	30	32	30
901	-12.8	38.400002	32	32	32	34	30	30	32	30
902	-12	40	32	32	34	34	28	28	32	28
903	-12	38.400002	34	34	32	34	30	30	34	30
904	-12	39.200001	32	32	34	34	30	30	32	30
905	-12.8	38.400002	32	32	32	32	30	30	32	30
906	-12	39.200001	32	32	34	34	28	28	32	28
907	-12	38.400002	34	34	32	34	30	30	34	30
908	-12	39.200001	32	32	34	34	30	30	32	30
909	-12.8	38.400002	34	34	32	34	32	32	36	32
910	-12	39.200001	32	32	34	34	30	30	34	30
911	-12	38.400002	34	34	32	32	32	32	36	32
912	-11.2	38.400002	32	32	34	34	32	32	34	32
913	-12.8	37.599998	34	34	32	32	30	30	36	30
914	-12	39.200001	34	34	34	34	28	28	36	28
915	-12	38.400002	36	36	32	32	30	30	36	30
916	-12	38.400002	34	34	34	34	28	28	36	28
917	-12.8	38.400002	36	36	32	34	30	30	36	30
918	-12.8	39.200001	36	36	34	34	30	30	36	30
919	-12.8	38.400002	38	38	32	34	32	32	36	32
920	-12.8	39.200001	34	34	34	34	30	30	36	30
921	-13.6	38.400002	34	34	34	34	30	30	38	30
922	-12.8	39.200001	30	30	36	34	28	28	36	28
923	-12.8	38.400002	34	34	34	34	30	30	38	30
924	-12	39.200001	34	34	34	34	28	28	36	28
925	-12.8	38.400002	36	36	32	34	28	28	38	28
926	-12	39.200001	36	36	34	34	28	28	36	28
927	-12	38.400002	36	36	34	32	30	30	38	30
928	-12	38.400002	34	34	34	34	28	28	34	28
929	-12.8	38.400002	36	36	32	34	30	30	36	30
930	-12	39.200001	36	36	34	34	28	28	34	28
931	-12.8	38.400002	36	36	32	34	30	30	36	30
932	-12	38.400002	32	32	34	36	28	28	34	28
933	-12.8	37.599998	32	32	32	34	30	30	36	30
934	-12	38.400002	30	30	34	36	28	28	34	28
935	-12.8	37.599998	32	32	32	34	28	28	36	28
936	-12	38.400002	32	32	34	34	28	28	32	28
937	-12.8	36.799999	34	34	32	34	30	30	34	30
938	-12	38.400002	34	34	34	34	28	28	34	28
939	-12.8	37.599998	34	34	32	34	30	30	34	30
940	-12	38.400002	32	32	34	34	28	28	32	28
941	-12.8	37.599998	34	34	34	34	32	32	34	32
942	-12	39.200001	34	34	34	36	28	28	34	28
943	-12	37.599998	36	36	34	32	30	30	34	30
944	-12	38.400002	34	34	36	34	28	28	34	28
945	-12.8	37.599998	34	34	34	32	30	30	34	30
946	-12	39.200001	34	34	34	34	28	28	34	28
947	-12	37.599998	36	36	32	32	30	30	34	30
948	-12	38.400002	34	34	34	32	28	28	34	28
949	-12.8	37.599998	36	36	34	32	30	30	36	30
950	-12	38.400002	34	34	34	34	28	28	34	28
951	-12	37.599998	36	36	34	34	30	30	36	30
952	-12	38.400002	34	34	34	34	28	28	34	28
953	-12.8	38.400002	36	36	34	34	30	30	36	30
954	-12	39.200001	34	34	36	34	28	28	34	28
955	-12.8	38.400002	36	36	34	34	30	30	36	30
956	-12	39.200001	34	34	36	34	28	28	34	28
957	-12.8	38.400002	36	36	34	32	30	30	36	30
958	-12	39.200001	34	34	34	34	28	28	34	28
959	-12.8	38.400002	36	36	32	34	30	30	38	30
960	-12	39.200001	34	34	34	34	28	28	36	28
961	-12.8	38.400002	36	36	32	34	28	28	36	28
962	-12	39.200001	34	34	34	34	28	28	36	28
963	-12.8	38.400002	34	34	32	34	28	28	36	28
964	-12	39.200001	32	32	34	36	28	28	32	28
965	-12.8	37.599998	32	32	32	34	30	30	34	30
966	-12	39.200001	30	30	34	34	30	30	34	30
967	-12	37.599998	32	32	32	32	30	30	36	30
968	-11.2	38.400002	30	30	32	34	28	28	32	28
969	-12	37.599998	32	32	34	34	28	28	34	28
970	-11.2	38.400002	32	32	34	34	28	28	32	28
971	-12	37.599998	34	34	32	34	30	30	34	30
972	-11.2	38.400002	32	32	34	34	28	28	32	28
973	-12.8	37.599998	34	34	34	34	28	28	32	28
974	-12	38.400002	32	32	34	34	26	26	32	26
975	-12	37.599998	34	34	32	34	30	30	36	30
976	-12	38.400002	32	32	34	34	30	30	34	30
977	-12.8	37.599998	34	34	32	34	30	30	36	30
978	-12	38.400002	34	34	34	34	30	30	34	30
979	-12.8	37.599998	36	36	32	32	30	30	36	30
980	-12	38.400002	34	34	34	34	28	28	34	28
981	-13.6	38.400002	36	36	32	34	30	30	36	30
982	-12.8	39.200001	36	36	34	34	28	28	34	28
983	-12.8	37.599998	36	36	32	32	28	28	34	28
984	-12	38.400002	34	34	36	34	28	28	32	28
985	-12.8	37.599998	34	34	32	32	30	30	36	30
986	-12	38.400002	32	32	34	34	28	28	34	28
987	-12	37.599998	34	34	32	32	30	30	36	30
988	-11.2	38.400002	34	34	34	34	30	30	32	30
989	-12.8	37.599998	34	34	34	32	30	30	34	30
990	-12	39.200001	34	34	34	34	28	28	34	28
991	-12	37.599998	36	36	32	32	30	30	36	30
992	-12	38.400002	34	34	34	34	26	26	34	26
993	-12.8	37.599998	36	36	32	32	28	28	36	28
994	-12	38.400002	34	34	34	34	28	28	36	28
995	-12.8	37.599998	32	32	30	32	28	28	36	28
996	-12	38.400002	32	32	32	34	28	28	34	28
997	-12.8	37.599998	34	34	30	34	30	30	38	30
998	-12	38.400002	32	32	32	34	30	30	36	30
999	-12.8	37.599998	32	32	32	32	30	30	36	30
1000	-12	38.400002	32	32	32	34	28	28	34	28
1001	-12.8	37.599998	34	34	32	32	28	28	34	28
1002	-12	38.400002	32	32	34	34	26	26	34	26
1003	-12	38.400002	32	32	32	32	28	28	34	28
1004	-12	38.400002	32	32	32	34	26	26	32	26
1005	-12.8	37.599998	34	34	34	32	28	28	34	28
1006	-12	39.200001	32	32	34	34	28	28	32	28
1007	-12	38.400002	34	34	32	32	28	28	34	28
1008	-11.2	39.200001	30	30	34	34	28	28	32	28
1009	-12.8	38.400002	34	34	34	34	30	30	34	30
1010	-12	39.200001	34	34	34	34	28	28	34	28
1011	-12	38.400002	36	36	34	32	30	30	36	30
1012	-11.2	39.200001	34	34	34	34	28	28	32	28
1013	-12.8	37.599998	34	34	34	32	28	28	36	28
1014	-12.8	39.200001	34	34	36	34	26	26	36	26
1015	-12.8	37.599998	36	36	34	32	28	28	36	28
1016	-12.8	39.200001	32	32	36	34	28	28	34	28
1017	-13.6	38.400002	34	34	34	34	30	30	36	30
1018	-12.8	39.200001	32	32	34	36	28	28	34	28
1019	-12.8	38.400002	34	34	32	32	32	32	34	32
1020	-12.8	39.200001	32	32	34	34	30	30	34	30
1021	-13.6	38.400002	34	34	32	34	30	30	36	30
1022	-12.8	39.200001	34	34	36	34	28	28	34	28
1023	-12	38.400002	34	34	32	32	30	30	36	30
1024	-12	38.400002	32	32	34	34	30	30	34	30
1025	-12.8	38.400002	34	34	34	32	30	30	36	30
1026	-12	39.200001	32	32	32	34	30	30	34	30
1027	-12	38.400002	36	36	32	32	30	30	36	30
1028	-12	39.200001	32	32	34	36	28	28	34	28
1029	-12.8	38.400002	34	34	32	34	32	32	36	32
1030	-12	39.200001	34	34	34	36	30	30	36	30
1031	-12.8	38.400002	36	36	32	34	30	30	38	30
1032	-12.8	38.400002	34	34	34	36	30	30	34	30
1033	-12.8	37.599998	34	34	34	32	30	30	36	30
1034	-12	38.400002	34	34	34	34	28	28	34	28
1035	-12.8	37.599998	34	34	32	32	28	28	36	28
1036	-12.8	38.400002	34	34	34	34	28	28	34	28
1037	-12.8	37.599998	34	34	32	32	28	28	36	28
1038	-12	38.400002	32	32	34	34	28	28	34	28
1039	-12.8	37.599998	34	34	32	32	30	30	36	30
1040	-12	39.200001	32	32	34	34	30	30	34	30
1041	-13.6	37.599998	32	32	32	32	30	30	34	30
1042	-12	39.200001	34	34	34	34	28	28	34	28
1043	-12.8	38.400002	34	34	34	32	30	30	34	30
1044	-12	39.200001	32	32	34	34	28	28	34	28
1045	-12.8	38.400002	34	34	34	32	30	30	34	30
1046	-12	39.200001	32	32	34	34	28	28	34	28
1047	-12	38.400002	34	34	34	32	28	28	36	28
1048	-12	39.200001	34	34	34	34	26	26	34	26
1049	-12.8	38.400002	36	36	34	34	30	30	36	30
1050	-12	39.200001	34	34	36	34	28	28	34	28
1051	-12	38.400002	34	34	34	34	30	30	36	30
1052	-12	39.200001	34	34	36	34	28	28	32	28
1053	-12.8	38.400002	36	36	34	34	30	30	34	30
1054	-12.8	39.200001	34	34	36	36	28	28	36	28
1055	-12.8	38.400002	34	34	34	32	28	28	36	28
1056	-12.8	39.200001	32	32	34	34	28	28	34	28
1057	-13.6	38.400002	34	34	32	34	30	30	36	30
1058	-12	39.200001	34	34	34	34	28	28	34	28
1059	-12.8	38.400002	36	36	30	32	30	30	36	30
1060	-12	38.400002	30	30	32	36	28	28	34	28
1061	-12.8	37.599998	34	34	32	34	30	30	36	30
1062	-12	39.200001	34	34	34	36	26	26	32	26
1063	-12.8	37.599998	34	34	30	34	30	30	34	30
1064	-12	38.400002	32	32	32	36	28	28	34	28
1065	-12.8	37.599998	36	36	32	34	30	30	36	30
1066	-12	39.200001	36	36	34	34	28	28	32	28
1067	-12.8	38.400002	36	36	32	32	30	30	36	30
1068	-12	38.400002	32	32	34	34	28	28	34	28
1069	-12.8	38.400002	34	34	34	32	30	30	34	30
1070	-12	39.200001	32	32	36	34	28	28	34	28
1071	-12.8	38.400002	34	34	32	32	28	28	34	28
1072	-12.8	38.400002	34	34	34	36	28	28	32	28
1073	-12.8	37.599998	36	36	34	34	30	30	34	30
1074	-12	38.400002	32	32	34	34	28	28	34	28
1075	-12.8	37.599998	36	36	34	34	30	30	36	30
1076	-12.8	38.400002	34	34	34	34	28	28	32	28
1077	-12.8	37.599998	36	36	34	34	30	30	34	30
1078	-12	39.200001	34	34	34	34	28	28	32	28
1079	-12.8	38.400002	34	34	34	32	30	30	34	30
1080	-12	38.400002	32	32	34	34	28	28	32	28
1081	-12.8	38.400002	34	34	34	34	28	28	34	28
1082	-12	39.200001	32	32	34	34	28	28	34	28
1083	-12	38.400002	32	32	32	32	30	30	36	30
1084	-12	39.200001	32	32	34	34	28	28	34	28
1085	-12.8	38.400002	32	32	32	32	30	30	34	30
1086	-12	39.200001	32	32	34	34	28	28	34	28
1087	-12	38.400002	34	34	32	32	30	30	34	30
1088	-11.2	39.200001	34	34	34	34	30	30	32	30
1089	-12	38.400002	34	34	32	32	30	30	34	30
1090	-12	39.200001	32	32	34	36	28	28	34	28
1091	-12	38.400002	34	34	32	34	30	30	36	30
1092	-11.2	38.400002	30	30	36	36	28	28	36	28
1093	-12.8	37.599998	34	34	34	34	30	30	38	30
1094	-12	39.200001	32	32	34	36	28	28	36	28
1095	-12	38.400002	34	34	32	32	30	30	36	30
1096	-11.2	38.400002	32	32	34	36	28	28	34	28
1097	-12.8	37.599998	34	34	32	32	30	30	36	30
1098	-12	39.200001	34	34	34	34	26	26	34	26
1099	-12	37.599998	34	34	32	32	28	28	36	28
1100	-11.2	38.400002	32	32	36	34	26	26	32	26
1101	-12.8	37.599998	34	34	34	32	28	28	34	28
1102	-12	38.400002	34	34	36	34	26	26	34	26
1103	-12	37.599998	36	36	32	32	30	30	36	30
1104	-12	38.400002	34	34	34	32	30	30	34	30
1105	-12.8	37.599998	34	34	34	32	32	32	34	32
1106	-12	39.200001	34	34	34	34	32	32	34	32
1107	-12.8	38.400002	36	36	32	34	32	32	34	32
1108	-12	38.400002	34	34	34	34	30	30	34	30
1109	-12.8	38.400002	34	34	34	32	32	32	36	32
1110	-12	39.200001	34	34	36	36	30	30	34	30
1111	-12	38.400002	36	36	32	34	32	32	36	32
1112	-12	39.200001	32	32	36	36	30	30	34	30
1113	-12.8	37.599998	34	34	34	34	30	30	36	30
1114	-12	39.200001	32	32	36	36	28	28	34	28
1115	-12	38.400002	34	34	34	32	30	30	36	30
1116	-11.2	39.200001	32	32	34	34	28	28	34	28
1117	-12.8	37.599998	34	34	32	34	28	28	34	28
1118	-12	39.200001	34	34	34	34	28	28	34	28
1119	-12	37.599998	34	34	34	32	30	30	36	30
1120	-12	38.400002	30	30	34	34	28	28	34	28
1121	-12.8	38.400002	32	32	34	32	30	30	36	30
1122	-12	39.200001	32	32	36	34	28	28	36	28
1123	-12	37.599998	34	34	34	34	28	28	38	28
1124	-12	38.400002	32	32	34	36	26	26	36	26
1125	-12.8	37.599998	32	32	32	34	26	26	36	26
1126	-12	39.200001	32	32	34	36	24	24	36	24
1127	-12	37.599998	34	34	32	32	28	28	36	28
1128	-12	38.400002	32	32	34	34	26	26	34	26
1129	-12.8	38.400002	36	36	30	34	28	28	32	28
1130	-12	39.200001	32	32	34	34	28	28	32	28
1131	-12.8	38.400002	34	34	34	34	30	30	34	30
1132	-12	38.400002	32	32	34	34	28	28	32	28
1133	-12.8	37.599998	32	32	34	34	30	30	38	30
1134	-12	39.200001	32	32	34	36	28	28	38	28
1135	-12.8	38.400002	36	36	32	34	30	30	40	30
1136	-12	38.400002	34	34	34	34	30	30	34	30
1137	-12.8	37.599998	36	36	32	34	32	32	32	32
1138	-12	39.200001	36	36	36	36	30	30	30	30
1139	-12.8	38.400002	36	36	32	34	30	30	32	30
1140	-12	38.400002	34	34	34	34	30	30	30	30
1141	-12.8	37.599998	36	36	34	32	30	30	34	30
1142	-12	39.200001	32	32	36	34	30	30	32	30
1143	-12	38.400002	34	34	34	34	32	32	34	32
1144	-12	39.200001	34	34	34	36	30	30	32	30
1145	-12.8	38.400002	32	32	34	34	30	30	36	30
1146	-12	39.200001	32	32	36	34	30	30	36	30
1147	-12	38.400002	34	34	34	32	30	30	38	30
1148	-11.2	39.200001	32	32	32	34	28	28	36	28
1149	-12	37.599998	34	34	32	32	28	28	40	28
1150	-12	38.400002	32	32	32	34	28	28	38	28
1151	-12	37.599998	34	34	32	34	28	28	38	28
1152	-11.2	38.400002	32	32	34	34	28	28	36	28
1153	-12.8	37.599998	34	34	32	32	30	30	36	30
1154	-12	39.200001	32	32	32	34	28	28	32	28
1155	-12	37.599998	36	36	32	34	28	28	32	28
1156	-11.2	38.400002	32	32	34	34	28	28	28	28
1157	-12.8	37.599998	34	34	32	32	28	28	28	28
1158	-12	39.200001	34	34	34	34	26	26	26	26
1159	-12	38.400002	36	36	32	32	28	28	30	28
1160	-12	38.400002	34	34	34	34	26	26	30	26
1161	-12.8	37.599998	34	34	32	32	28	28	36	28
1162	-12	39.200001	34	34	34	34	24	24	38	24
1163	-12	38.400002	34	34	32	32	28	28	42	28
1164	-12	39.200001	34	34	34	34	26	26	42	26
1165	-12.8	38.400002	34	34	34	34	30	30	42	30
1166	-12	39.200001	34	34	34	36	28	28	40	28
1167	-12.8	38.400002	36	36	32	34	30	30	38	30
1168	-12	39.200001	34	34	36	34	28	28	36	28
1169	-12.8	38.400002	34	34	34	34	30	30	34	30
1170	-12.8	40	34	34	36	32	28	28	34	28
1171	-12.8	38.400002	34	34	34	32	30	30	34	30
1172	-12	38.400002	32	32	36	34	28	28	28	28
1173	-12.8	38.400002	34	34	34	32	32	32	30	32
1174	-11.2	39.200001	34	34	34	34	28	28	30	28
1175	-12	38.400002	36	36	34	32	32	32	30	32
1176	-11.2	39.200001	34	34	36	36	28	28	30	28
1177	-12	38.400002	34	34	36	34	30	30	34	30
1178	-12	39.200001	34	34	36	36	28	28	34	28
1179	-12.8	38.400002	34	34	34	32	32	32	38	32
1180	-12	39.200001	32	32	34	32	28	28	34	28
1181	-12.8	37.599998	32	32	32	32	30	30	38	30
1182	-12	39.200001	32	32	34	36	26	26	38	26
1183	-12.8	38.400002	34	34	32	32	28	28	38	28
1184	-12	39.200001	32	32	32	36	28	28	34	28
1185	-12.8	37.599998	34	34	32	34	28	28	36	28
1186	-12	39.200001	32	32	34	36	26	26	34	26
1187	-12.8	38.400002	34	34	32	32	30	30	34	30
1188	-11.2	38.400002	32	32	34	34	28	28	32	28
1189	-12.8	37.599998	34	34	32	34	28	28	34	28
1190	-12	39.200001	32	32	32	34	26	26	34	26
1191	-12	38.400002	36	36	32	32	28	28	36	28
1192	-12	39.200001	34	34	34	34	28	28	34	28
1193	-12.8	38.400002	34	34	34	32	28	28	36	28
1194	-12	39.200001	34	34	36	34	24	24	34	24
1195	-12	38.400002	34	34	32	32	28	28	36	28
1196	-11.2	39.200001	34	34	34	34	28	28	32	28
1197	-12.8	38.400002	36	36	32	34	26	26	34	26
1198	-12	39.200001	34	34	32	36	28	28	34	28
1199	-12.8	38.400002	36	36	34	34	30	30	38	30
1200	-12	39.200001	34	34	34	36	26	26	36	26
1201	-12.8	38.400002	36	36	34	34	30	30	38	30
1202	-12	39.200001	34	34	36	34	26	26	38	26
1203	-12.8	38.400002	36	36	34	32	28	28	38	28
1204	-12	39.200001	32	32	36	34	30	30	34	30
1205	-12.8	38.400002	32	32	34	32	30	30	36	30
1206	-12	39.200001	32	32	34	34	28	28	32	28
1207	-12	38.400002	34	34	32	32	30	30	32	30
1208	-12	39.200001	32	32	32	32	30	30	30	30
1209	-12	38.400002	32	32	32	32	28	28	32	28
1210	-11.2	39.200001	32	32	34	34	28	28	32	28
1211	-12	38.400002	34	34	32	34	30	30	34	30
1212	-11.2	39.200001	34	34	34	34	30	30	34	30
1213	-12	37.599998	34	34	32	34	30	30	40	30
1214	-11.2	39.200001	32	32	34	34	28	28	38	28
1215	-12	37.599998	34	34	32	32	32	32	38	32
1216	-11.2	38.400002	34	34	34	34	30	30	36	30
1217	-12.8	37.599998	34	34	32	34	30	30	38	30
1218	-12	39.200001	32	32	34	36	28	28	36	28
1219	-12.8	38.400002	34	34	32	34	30	30	36	30
1220	-12	38.400002	32	32	34	36	28	28	34	28
1221	-13.6	37.599998	34	34	32	34	30	30	36	30
1222	-12	38.400002	34	34	34	36	28	28	34	28
1223	-12.8	37.599998	34	34	32	32	28	28	34	28
1224	-12.8	38.400002	32	32	36	34	28	28	30	28
1225	-12.8	37.599998	32	32	32	34	30	30	32	30
1226	-12.8	38.400002	34	34	34	34	28	28	30	28
1227	-12.8	37.599998	34	34	30	32	28	28	34	28
1228	-12	38.400002	32	32	32	34	28	28	32	28
1229	-12.8	37.599998	36	36	32	32	28	28	36	28
1230	-12.8	39.200001	34	34	32	36	28	28	36	28
1231	-12.8	37.599998	34	34	32	34	30	30	38	30
1232	-12	39.200001	34	34	34	34	28	28	36	28
1233	-13.6	38.400002	34	34	34	34	30	30	38	30
1234	-12	39.200001	34	34	36	34	28	28	36	28
1235	-12.8	38.400002	36	36	34	34	30	30	36	30
1236	-12	39.200001	34	34	36	34	28	28	34	28
1237	-13.6	38.400002	36	36	34	32	30	30	36	30
1238	-12	39.200001	34	34	36	34	28	28	36	28
1239	-12.8	38.400002	34	34	34	32	30	30	36	30
1240	-12.8	39.200001	32	32	36	34	28	28	36	28
1241	-12.8	38.400002	34	34	34	34	30	30	38	30
1242	-12	40	34	34	34	34	28	28	36	28
1243	-12.8	38.400002	34	34	34	34	30	30	36	30
1244	-12.8	39.200001	32	32	36	34	28	28	34	28
1245	-12.8	38.400002	34	34	34	32	32	32	34	32
1246	-12	40	32	32	34	34	30	30	32	30
1247	-12.8	38.400002	34	34	32	32	30	30	34	30
1248	-12	39.200001	32	32	36	34	30	30	32	30
1249	-12.8	38.400002	34	34	34	32	30	30	36	30
1250	-12	39.200001	32	32	34	34	30	30	34	30
1251	-12.8	37.599998	34	34	32	34	30	30	36	30
1252	-12	38.400002	32	32	34	34	30	30	34	30
1253	-12.8	37.599998	34	34	32	34	30	30	36	30
1254	-12	39.200001	34	34	34	34	28	28	36	28
1255	-12.8	38.400002	36	36	32	34	28	28	36	28
1256	-12	38.400002	32	32	34	36	28	28	34	28
1257	-12.8	37.599998	34	34	34	34	30	30	36	30
1258	-12	39.200001	32	32	34	36	28	28	34	28
1259	-12.8	38.400002	36	36	32	32	30	30	36	30
1260	-12	38.400002	32	32	34	34	28	28	30	28
1261	-12.8	38.400002	36	36	34	34	28	28	34	28
1262	-12	39.200001	32	32	34	34	26	26	32	26
1263	-12.8	37.599998	34	34	34	32	28	28	32	28
1264	-12	38.400002	32	32	34	34	28	28	30	28
1265	-12.8	38.400002	36	36	34	36	30	30	32	30
1266	-12	39.200001	32	32	36	36	26	26	34	26
1267	-12.8	38.400002	34	34	34	32	30	30	38	30
1268	-12	39.200001	32	32	34	34	28	28	38	28
1269	-12.8	38.400002	34	34	34	34	30	30	40	30
1270	-12	39.200001	32	32	34	36	28	28	40	28
1271	-12	38.400002	34	34	34	32	28	28	42	28
1272	-12	39.200001	32	32	34	34	28	28	40	28
1273	-12.8	38.400002	34	34	34	34	28	28	40	28
1274	-11.2	39.200001	34	34	34	34	26	26	36	26
1275	-12	38.400002	36	36	32	34	30	30	36	30
1276	-12	39.200001	32	32	34	34	28	28	32	28
1277	-12	38.400002	34	34	32	34	30	30	32	30
1278	-12	39.200001	34	34	34	34	28	28	30	28
1279	-12	38.400002	36	36	32	34	30	30	32	30
1280	-11.2	39.200001	32	32	34	32	28	28	30	28
1281	-12	38.400002	34	34	34	34	30	30	34	30
1282	-12	39.200001	32	32	36	34	28	28	32	28
1283	-12	37.599998	34	34	34	32	30	30	34	30
1284	-11.2	38.400002	32	32	34	34	28	28	34	28
1285	-12.8	37.599998	34	34	32	34	30	30	34	30
1286	-11.2	38.400002	32	32	34	34	28	28	34	28
1287	-12.8	37.599998	34	34	32	34	30	30	36	30
1288	-12	38.400002	32	32	34	34	28	28	34	28
1289	-12.8	36.799999	36	36	32	32	30	30	38	30
1290	-12	38.400002	34	34	34	34	28	28	36	28
1291	-12.8	37.599998	34	34	34	32	28	28	38	28
1292	-12	38.400002	32	32	36	34	28	28	34	28
1293	-12.8	38.400002	34	34	34	32	30	30	36	30
1294	-12	39.200001	32	32	36	34	28	28	34	28
1295	-12.8	38.400002	34	34	34	32	28	28	34	28
1296	-12	38.400002	32	32	34	34	28	28	30	28
1297	-12.8	38.400002	34	34	34	34	28	28	32	28
1298	-12	39.200001	34	34	34	36	28	28	30	28
1299	-12.8	38.400002	36	36	32	32	28	28	34	28
1300	-12	38.400002	34	34	34	34	28	28	32	28
1301	-12.8	37.599998	34	34	34	34	28	28	36	28
1302	-12	39.200001	32	32	36	34	28	28	34	28
1303	-12	38.400002	34	34	32	32	30	30	38	30
1304	-12	38.400002	34	34	34	34	28	28	36	28
1305	-12.8	37.599998	34	34	34	34	30	30	38	30
1306	-12	38.400002	30	30	34	36	26	26	36	26
1307	-12	37.599998	34	34	30	34	28	28	40	28
1308	-12	38.400002	32	32	32	34	26	26	38	26
1309	-12.8	37.599998	34	34	30	34	30	30	40	30
1310	-12	39.200001	32	32	32	34	26	26	38	26
1311	-12.8	38.400002	34	34	32	34	30	30	40	30
1312	-12	40	32	32	32	36	28	28	34	28
1313	-12.8	39.200001	34	34	32	34	30	30	34	30
1314	-12	40	32	32	34	34	26	26	32	26
1315	-12	39.200001	34	34	34	34	28	28	32	28
1316	-12	40	32	32	34	36	26	26	30	26
1317	-12.8	39.200001	36	36	32	34	28	28	30	28
1318	-12	40	34	34	34	34	28	28	32	28
1319	-12	38.400002	34	34	32	34	28	28	32	28
1320	-12	38.400002	32	32	34	34	28	28	32	28
1321	-12.8	37.599998	34	34	34	34	28	28	32	28
1322	-12	38.400002	34	34	34	34	28	28	32	28
1323	-12	37.599998	36	36	34	34	30	30	36	30
1324	-11.2	38.400002	32	32	36	34	28	28	32	28
1325	-12.8	38.400002	34	34	36	34	30	30	36	30
1326	-12	40	34	34	38	34	28	28	34	28
1327	-12	39.200001	34	34	34	34	28	28	36	28
1328	-12	40	32	32	36	34	28	28	34	28
1329	-12.8	39.200001	34	34	36	34	30	30	36	30
1330	-12	40	32	32	34	34	28	28	34	28
1331	-12.8	39.200001	34	34	32	34	30	30	36	30
1332	-12	39.200001	32	32	36	36	28	28	34	28
1333	-12.8	38.400002	34	34	34	34	30	30	34	30
1334	-12.8	39.200001	32	32	36	34	28	28	34	28
1335	-12.8	37.599998	34	34	34	32	30	30	34	30
1336	-12	38.400002	30	30	36	34	30	30	34	30
1337	-12.8	36.799999	34	34	34	34	30	30	36	30
1338	-12	38.400002	30	30	34	34	28	28	34	28
1339	-12	37.599998	34	34	34	32	28	28	36	28
1340	-12	39.200001	32	32	34	34	28	28	34	28
1341	-12.8	39.200001	34	34	34	32	30	30	38	30
1342	-12	40	32	32	34	34	28	28	36	28
1343	-12.8	40	36	36	32	34	30	30	38	30
1344	-12	40	32	32	34	34	30	30	36	30
1345	-12.8	39.200001	34	34	34	34	30	30	38	30
1346	-12.8	39.200001	32	32	36	34	28	28	38	28
1347	-12.8	38.400002	36	36	34	32	30	30	38	30
1348	-12	39.200001	32	32	34	34	28	28	36	28
1349	-12.8	38.400002	34	34	34	34	30	30	36	30
1350	-12.8	38.400002	34	34	34	34	28	28	34	28
1351	-12.8	38.400002	36	36	32	32	30	30	34	30
1352	-12	39.200001	34	34	34	36	28	28	32	28
1353	-12.8	38.400002	34	34	32	34	30	30	32	30
1354	-12.8	40	34	34	34	36	28	28	30	28
1355	-12.8	38.400002	36	36	34	32	30	30	30	30
1356	-12	39.200001	34	34	36	34	28	28	28	28
1357	-12.8	38.400002	36	36	36	32	30	30	30	30
1358	-12	39.200001	34	34	38	36	28	28	30	28
1359	-12	38.400002	34	34	34	34	28	28	34	28
1360	-12	39.200001	34	34	36	34	28	28	32	28
1361	-12	38.400002	36	36	32	34	30	30	36	30
1362	-12	39.200001	34	34	34	36	28	28	36	28
1363	-12	38.400002	36	36	34	32	30	30	38	30
1364	-12	38.400002	32	32	36	34	28	28	36	28
1365	-12.8	37.599998	34	34	36	34	30	30	36	30
1366	-12	38.400002	34	34	36	34	28	28	36	28
1367	-12.8	36.799999	34	34	34	32	30	30	34	30
1368	-12	37.599998	32	32	36	34	28	28	36	28
1369	-12.8	36.799999	34	34	34	34	30	30	36	30
1370	-12	38.400002	32	32	36	34	28	28	34	28
1371	-12.8	37.599998	34	34	32	32	30	30	38	30
1372	-12	38.400002	32	32	34	34	30	30	34	30
1373	-12.8	37.599998	34	34	32	32	30	30	36	30
1374	-12	38.400002	32	32	34	34	28	28	36	28
1375	-12.8	37.599998	34	34	32	32	28	28	38	28
1376	-12	38.400002	32	32	34	34	28	28	34	28
1377	-12.8	37.599998	34	34	32	32	30	30	36	30
1378	-12	39.200001	34	34	34	36	28	28	34	28
1379	-12	38.400002	34	34	32	32	30	30	36	30
1380	-12	39.200001	32	32	34	34	28	28	34	28
1381	-12.8	39.200001	34	34	34	34	28	28	36	28
1382	-12	40	34	34	36	36	28	28	34	28
1383	-12	39.200001	34	34	34	32	30	30	36	30
1384	-12	39.200001	34	34	34	34	28	28	34	28
1385	-12.8	38.400002	36	36	32	32	30	30	34	30
1386	-12	40	34	34	36	34	28	28	34	28
1387	-12	38.400002	36	36	34	32	28	28	34	28
1388	-12	38.400002	34	34	34	34	28	28	32	28
1389	-12.8	37.599998	36	36	32	34	28	28	34	28
1390	-12	39.200001	34	34	34	34	26	26	32	26
1391	-12	39.200001	36	36	34	34	28	28	34	28
1392	-12	39.200001	32	32	36	36	28	28	32	28
1393	-12.8	38.400002	34	34	34	34	28	28	34	28
1394	-12	40	32	32	36	34	26	26	34	26
1395	-12	39.200001	36	36	32	34	28	28	36	28
1396	-12	39.200001	32	32	34	34	28	28	34	28
1397	-12.8	38.400002	34	34	32	34	30	30	36	30
1398	-12	39.200001	32	32	34	36	28	28	34	28
1399	-12	38.400002	36	36	32	32	30	30	36	30
1400	-12	38.400002	32	32	34	34	28	28	34	28
1401	-12	37.599998	34	34	34	34	30	30	36	30
1402	-11.2	38.400002	32	32	34	36	28	28	34	28
1403	-12	36.799999	36	36	32	32	30	30	38	30
1404	-11.2	37.599998	32	32	32	34	28	28	36	28
1405	-12.8	36.799999	34	34	32	34	30	30	38	30
1406	-11.2	37.599998	32	32	34	34	28	28	36	28
1407	-12	36.799999	32	32	32	32	30	30	38	30
1408	-11.2	38.400002	32	32	34	34	28	28	36	28
1409	-12.8	37.599998	34	34	32	34	30	30	36	30
1410	-12	39.200001	32	32	34	34	28	28	34	28
1411	-12.8	38.400002	34	34	32	32	30	30	38	30
1412	-12	39.200001	32	32	34	34	28	28	34	28
1413	-13.6	38.400002	32	32	34	34	30	30	36	30
1414	-12	40	32	32	34	36	30	30	34	30
1415	-12.8	39.200001	34	34	32	32	30	30	34	30
1416	-12	39.200001	32	32	34	34	28	28	34	28
1417	-12.8	38.400002	36	36	34	34	28	28	34	28
1418	-12	40	34	34	36	34	28	28	32	28
1419	-12.8	39.200001	34	34	32	32	30	30	34	30
1420	-12	39.200001	32	32	36	34	28	28	34	28
1421	-12.8	38.400002	34	34	34	32	28	28	34	28
1422	-12	39.200001	32	32	34	34	28	28	32	28
1423	-12.8	38.400002	34	34	34	32	30	30	34	30
1424	-12	39.200001	32	32	34	34	30	30	32	30
1425	-12.8	38.400002	34	34	34	34	30	30	34	30
1426	-12	39.200001	34	34	36	34	28	28	34	28
1427	-12	37.599998	34	34	34	32	30	30	36	30
1428	-12	38.400002	32	32	36	34	28	28	32	28
1429	-12.8	37.599998	34	34	32	34	30	30	36	30
1430	-12	38.400002	32	32	36	34	28	28	34	28
1431	-12	36.799999	34	34	34	32	30	30	36	30
1432	-12	38.400002	30	30	36	34	28	28	34	28
1433	-12.8	37.599998	34	34	32	34	32	32	36	32
1434	-12	38.400002	32	32	32	36	28	28	34	28
1435	-12.8	37.599998	34	34	32	34	30	30	36	30
1436	-12	38.400002	32	32	34	34	30	30	34	30
1437	-12.8	37.599998	34	34	32	34	30	30	34	30
1438	-12	37.599998	32	32	34	34	28	28	36	28
1439	-12	36.799999	34	34	32	30	30	30	36	30
1440	-12	37.599998	32	32	34	34	28	28	34	28
1441	-12.8	36.799999	32	32	34	30	30	30	36	30
1442	-12	37.599998	32	32	34	34	28	28	36	28
1443	-12.8	36.799999	36	36	32	32	30	30	38	30
1444	-12	38.400002	34	34	34	34	28	28	34	28
1445	-12.8	38.400002	34	34	32	34	30	30	36	30
1446	-12	39.200001	32	32	34	36	28	28	36	28
1447	-12.8	38.400002	34	34	32	32	30	30	36	30
1448	-12	40	34	34	34	34	28	28	34	28
1449	-12.8	39.200001	36	36	34	32	30	30	36	30
1450	-12	40	34	34	36	34	28	28	36	28
1451	-12	39.200001	38	38	34	32	30	30	36	30
1452	-12	39.200001	36	36	34	34	28	28	34	28
1453	-13.6	38.400002	36	36	34	34	26	26	36	26
1454	-12	39.200001	34	34	36	36	28	28	34	28
1455	-12.8	38.400002	36	36	34	34	28	28	34	28
1456	-12	38.400002	34	34	34	36	28	28	30	28
1457	-13.6	37.599998	36	36	34	34	30	30	34	30
1458	-12	38.400002	32	32	34	34	28	28	32	28
1459	-12.8	37.599998	36	36	34	32	30	30	34	30
1460	-12	38.400002	34	34	36	34	28	28	32	28
1461	-12.8	37.599998	34	34	34	32	30	30	36	30
1462	-12	38.400002	32	32	34	34	26	26	34	26
1463	-12	38.400002	34	34	30	32	28	28	36	28
1464	-12	39.200001	34	34	34	34	28	28	34	28
1465	-12.8	38.400002	34	34	32	32	30	30	36	30
1466	-12	39.200001	32	32	34	34	28	28	34	28
1467	-12	38.400002	34	34	30	32	30	30	36	30
1468	-12	38.400002	32	32	34	34	28	28	34	28
1469	-12.8	38.400002	34	34	32	34	30	30	36	30
1470	-12	39.200001	34	34	34	34	28	28	34	28
1471	-12	37.599998	34	34	34	32	28	28	36	28
1472	-12	38.400002	32	32	34	34	28	28	34	28
1473	-12.8	37.599998	36	36	34	32	30	30	34	30
1474	-12	39.200001	34	34	36	34	28	28	34	28
1475	-12	37.599998	36	36	32	32	30	30	36	30
1476	-12	37.599998	34	34	32	34	30	30	34	30
1477	-12.8	36.799999	34	34	32	34	32	32	36	32
1478	-12	38.400002	34	34	34	34	28	28	34	28
1479	-12.8	37.599998	34	34	32	32	30	30	34	30
1480	-12	38.400002	34	34	36	36	30	30	32	30
1481	-12.8	38.400002	36	36	34	34	30	30	34	30
1482	-12	39.200001	34	34	36	34	28	28	34	28
1483	-12.8	38.400002	36	36	34	32	30	30	34	30
1484	-12	40	34	34	36	34	26	26	32	26
1485	-12	39.200001	34	34	34	34	30	30	34	30
1486	-11.2	40.799999	34	34	34	34	28	28	34	28
1487	-12	39.200001	36	36	32	34	28	28	36	28
1488	-12	40	34	34	34	34	26	26	34	26
1489	-12	39.200001	36	36	34	34	30	30	34	30
1490	-12	40	34	34	36	34	28	28	34	28
1491	-12	38.400002	36	36	34	32	30	30	34	30
1492	-12	39.200001	34	34	36	34	28	28	32	28
1493	-12.8	37.599998	36	36	34	34	30	30	34	30
1494	-12	38.400002	36	36	36	36	28	28	32	28
1495	-12	36.799999	34	34	34	32	28	28	34	28
1496	-12	37.599998	32	32	36	34	28	28	32	28
1497	-12.8	36.799999	34	34	32	34	28	28	36	28
1498	-12	38.400002	32	32	36	36	26	26	34	26
1499	-12	37.599998	34	34	34	32	30	30	36	30
1500	-12	37.599998	32	32	34	34	28	28	34	28
1501	-12.8	37.599998	32	32	32	34	30	30	34	30
1502	-11.2	38.400002	32	32	32	34	28	28	36	28
1503	-12	37.599998	34	34	30	32	30	30	36	30
1504	-11.2	38.400002	34	34	32	34	28	28	34	28
1505	-12.8	37.599998	34	34	30	32	30	30	36	30
1506	-11.2	38.400002	34	34	34	34	28	28	36	28
1507	-11.2	37.599998	34	34	34	32	28	28	38	28
1508	-11.2	38.400002	32	32	38	34	28	28	36	28
1509	-12	37.599998	34	34	36	34	30	30	38	30
1510	-11.2	38.400002	32	32	38	34	28	28	36	28
1511	-12	37.599998	36	36	36	32	30	30	36	30
1512	-12	38.400002	34	34	38	36	28	28	34	28
1513	-12.8	37.599998	36	36	36	34	30	30	34	30
1514	-12	38.400002	34	34	36	36	28	28	32	28
1515	-12	37.599998	36	36	30	32	30	30	34	30
1516	-12	38.400002	34	34	30	34	28	28	34	28
1517	-12.8	37.599998	34	34	30	34	30	30	34	30
1518	-12	38.400002	32	32	32	34	28	28	34	28
1519	-12	37.599998	34	34	32	32	28	28	36	28
1520	-12	38.400002	32	32	34	34	28	28	34	28
1521	-12.8	38.400002	34	34	32	34	28	28	36	28
1522	-12	40	34	34	36	34	26	26	34	26
1523	-12	38.400002	34	34	34	34	28	28	34	28
1524	-12	39.200001	34	34	36	36	30	30	34	30
1525	-12	38.400002	34	34	34	34	30	30	34	30
1526	-12	40	34	34	36	36	28	28	34	28
1527	-12	38.400002	34	34	32	34	30	30	36	30
1528	-12	39.200001	32	32	36	34	28	28	34	28
1529	-12.8	38.400002	34	34	34	32	30	30	36	30
1530	-12	39.200001	32	32	34	34	28	28	34	28
1531	-12.8	37.599998	34	34	32	32	28	28	36	28
1532	-12	38.400002	32	32	32	34	28	28	32	28
1533	-12.8	37.599998	34	34	28	32	32	32	36	32
1534	-12	37.599998	32	32	30	34	28	28	34	28
1535	-12	36.799999	34	34	28	32	30	30	36	30
1536	-12	37.599998	32	32	30	34	28	28	32	28
1537	-12.8	36.799999	34	34	30	32	30	30	36	30
1538	-12	37.599998	32	32	34	32	28	28	36	28
1539	-12	36.799999	32	32	34	32	30	30	36	30
1540	-12	38.400002	32	32	38	32	28	28	34	28
1541	-12.8	37.599998	34	34	38	32	30	30	36	30
1542	-12	39.200001	34	34	40	34	28	28	38	28
1543	-12	38.400002	34	34	38	32	30	30	38	30
1544	-12	39.200001	32	32	38	34	28	28	36	28
1545	-12.8	38.400002	34	34	34	34	30	30	36	30
1546	-12	40	32	32	34	34	30	30	36	30
1547	-12	38.400002	34	34	32	32	30	30	36	30
1548	-11.2	39.200001	34	34	32	34	28	28	34	28
1549	-12.8	38.400002	34	34	30	32	32	32	36	32
1550	-12	39.200001	34	34	34	34	28	28	34	28
1551	-12	37.599998	36	36	34	32	30	30	36	30
1552	-11.2	38.400002	34	34	38	34	28	28	34	28
1553	-12.8	37.599998	34	34	36	32	30	30	34	30
1554	-12	39.200001	34	34	36	34	28	28	34	28
1555	-12	37.599998	36	36	32	32	30	30	36	30
1556	-12	38.400002	32	32	34	34	30	30	34	30
1557	-12.8	37.599998	34	34	32	34	30	30	34	30
1558	-12	39.200001	32	32	34	34	28	28	34	28
1559	-12.8	37.599998	36	36	32	32	30	30	34	30
1560	-12	39.200001	32	32	36	34	30	30	32	30
1561	-12.8	38.400002	32	32	36	32	30	30	36	30
1562	-12	39.200001	32	32	38	34	28	28	34	28
1563	-12	38.400002	34	34	36	32	28	28	36	28
1564	-12	38.400002	32	32	38	36	28	28	34	28
1565	-12.8	37.599998	34	34	34	32	28	28	36	28
1566	-12	39.200001	34	34	34	34	28	28	34	28
1567	-12	38.400002	36	36	28	30	30	30	36	30
1568	-12	38.400002	34	34	30	34	28	28	34	28
1569	-12.8	38.400002	34	34	28	32	30	30	36	30
1570	-12	39.200001	32	32	32	34	28	28	34	28
1571	-12	38.400002	34	34	28	32	30	30	36	30
1572	-12	38.400002	34	34	32	34	28	28	32	28
1573	-12.8	37.599998	36	36	34	34	30	30	34	30
1574	-12	38.400002	34	34	38	34	28	28	36	28
1575	-12.8	37.599998	36	36	36	30	28	28	36	28
1576	-12	38.400002	34	34	38	34	26	26	32	26
1577	-12.8	37.599998	36	36	36	32	28	28	36	28
1578	-12	38.400002	34	34	38	34	28	28	34	28
1579	-12.8	38.400002	36	36	34	32	28	28	36	28
1580	-12	38.400002	32	32	36	34	30	30	34	30
1581	-12.8	38.400002	32	32	34	32	30	30	34	30
1582	-12	39.200001	34	34	36	34	28	28	34	28
1583	-12	38.400002	34	34	34	32	30	30	36	30
1584	-11.2	39.200001	30	30	36	34	28	28	34	28
1585	-12	38.400002	34	34	34	34	28	28	36	28
1586	-11.2	39.200001	32	32	34	32	28	28	34	28
1587	-11.2	37.599998	34	34	30	32	28	28	34	28
1588	-11.2	39.200001	32	32	30	34	28	28	34	28
1589	-12	38.400002	34	34	30	34	30	30	34	30
1590	-11.2	38.400002	32	32	30	34	28	28	32	28
1591	-12	37.599998	34	34	30	32	28	28	34	28
1592	-11.2	38.400002	32	32	34	34	30	30	34	30
1593	-12.8	38.400002	34	34	36	32	30	30	34	30
1594	-12	39.200001	32	32	40	34	26	26	32	26
1595	-12	37.599998	34	34	38	32	30	30	34	30
1596	-12	38.400002	32	32	40	34	30	30	34	30
1597	-12.8	37.599998	36	36	38	32	30	30	36	30
1598	-11.2	39.200001	34	34	34	34	28	28	34	28
1599	-12	37.599998	34	34	32	32	30	30	36	30
1600	-12	38.400002	34	34	32	34	30	30	34	30
1601	-12	37.599998	34	34	30	34	30	30	34	30
1602	-11.2	38.400002	34	34	30	34	26	26	36	26
1603	-12	38.400002	36	36	30	34	30	30	36	30
1604	-12	39.200001	34	34	34	34	28	28	34	28
1605	-12.8	38.400002	36	36	32	32	32	32	36	32
1606	-12	39.200001	34	34	36	32	28	28	34	28
1607	-12	38.400002	36	36	34	30	30	30	36	30
1608	-12	39.200001	34	34	34	34	28	28	34	28
1609	-12	37.599998	34	34	32	32	30	30	36	30
1610	-12	38.400002	34	34	32	32	28	28	34	28
1611	-12	37.599998	36	36	30	32	30	30	36	30
1612	-11.2	37.599998	32	32	34	34	30	30	34	30
1613	-12	36.799999	36	36	32	34	30	30	36	30
1614	-12	38.400002	34	34	34	34	28	28	34	28
1615	-12	37.599998	36	36	34	34	30	30	34	30
1616	-12	38.400002	34	34	36	34	28	28	34	28
1617	-12.8	36.799999	34	34	34	34	30	30	34	30
1618	-12	38.400002	34	34	38	34	28	28	34	28
1619	-12	37.599998	34	34	34	32	30	30	36	30
1620	-12	38.400002	32	32	34	34	28	28	34	28
1621	-12	37.599998	32	32	30	32	30	30	36	30
1622	-12	39.200001	32	32	30	34	28	28	34	28
1623	-12	37.599998	34	34	30	32	30	30	36	30
1624	-11.2	38.400002	32	32	32	34	28	28	34	28
1625	-12.8	37.599998	34	34	32	34	30	30	34	30
1626	-12	38.400002	32	32	34	34	28	28	34	28
1627	-12	37.599998	34	34	34	32	28	28	36	28
1628	-11.2	39.200001	32	32	36	34	26	26	34	26
1629	-12.8	37.599998	34	34	36	34	30	30	36	30
1630	-12.8	39.200001	34	34	36	34	28	28	34	28
1631	-12	38.400002	36	36	36	32	30	30	36	30
1632	-12	39.200001	32	32	36	34	30	30	32	30
1633	-12.8	37.599998	34	34	34	34	30	30	36	30
1634	-12	39.200001	34	34	34	34	28	28	34	28
1635	-12	38.400002	36	36	32	34	28	28	36	28
1636	-12	38.400002	34	34	34	34	28	28	32	28
1637	-12.8	37.599998	34	34	34	34	30	30	36	30
1638	-12	39.200001	34	34	36	34	28	28	34	28
1639	-12	38.400002	36	36	34	34	32	32	36	32
1640	-12	38.400002	34	34	34	34	28	28	36	28
1641	-12.8	38.400002	36	36	32	32	30	30	36	30
1642	-12	39.200001	32	32	32	34	28	28	36	28
1643	-12	38.400002	36	36	30	34	30	30	36	30
1644	-12	39.200001	34	34	30	36	28	28	34	28
1645	-12.8	38.400002	34	34	30	36	30	30	36	30
1646	-12	39.200001	32	32	32	36	28	28	34	28
1647	-12	38.400002	34	34	32	34	30	30	36	30
1648	-12	39.200001	32	32	34	36	30	30	34	30
1649	-12.8	38.400002	34	34	34	34	32	32	36	32
1650	-11.2	39.200001	32	32	36	34	28	28	34	28
1651	-12	37.599998	34	34	32	32	30	30	34	30
1652	-11.2	38.400002	32	32	34	36	28	28	32	28
1653	-12.8	37.599998	34	34	32	34	30	30	36	30
1654	-12	38.400002	32	32	34	36	28	28	34	28
1655	-12	37.599998	34	34	32	32	28	28	36	28
1656	-12	38.400002	30	30	32	34	28	28	34	28
1657	-12.8	38.400002	34	34	32	34	30	30	36	30
1658	-12	39.200001	32	32	34	36	28	28	34	28
1659	-12	37.599998	34	34	32	32	30	30	36	30
1660	-12	38.400002	30	30	34	34	30	30	34	30
1661	-12.8	38.400002	34	34	34	32	30	30	36	30
1662	-12	39.200001	32	32	34	34	28	28	34	28
1663	-12	38.400002	34	34	34	32	30	30	36	30
1664	-12	38.400002	32	32	34	34	28	28	34	28
1665	-12.8	38.400002	34	34	34	32	30	30	36	30
1666	-12	39.200001	32	32	38	34	28	28	34	28
1667	-12	38.400002	36	36	36	32	30	30	34	30
1668	-12	39.200001	34	34	36	34	28	28	34	28
1669	-13.6	38.400002	34	34	38	34	30	30	36	30
1670	-12	39.200001	34	34	38	36	30	30	32	30
1671	-12.8	38.400002	34	34	38	34	30	30	34	30
1672	-12	39.200001	32	32	38	36	28	28	32	28
1673	-12.8	38.400002	34	34	34	34	30	30	34	30
1674	-12	39.200001	34	34	34	36	28	28	34	28
1675	-12	38.400002	36	36	32	34	30	30	34	30
1676	-12	38.400002	34	34	34	36	28	28	34	28
1677	-12.8	38.400002	36	36	30	34	30	30	36	30
1678	-12	39.200001	34	34	32	34	28	28	34	28
1679	-12	38.400002	36	36	28	32	30	30	34	30
1680	-12	39.200001	34	34	34	34	30	30	32	30
1681	-12.8	38.400002	34	34	32	34	32	32	36	32
1682	-12	39.200001	32	32	32	34	30	30	32	30
1683	-12	38.400002	34	34	30	32	30	30	34	30
1684	-12	38.400002	34	34	34	34	30	30	32	30
1685	-12.8	37.599998	34	34	32	32	30	30	36	30
1686	-12	38.400002	32	32	36	34	28	28	36	28
1687	-12	37.599998	34	34	32	32	30	30	36	30
1688	-11.2	38.400002	32	32	34	34	28	28	32	28
1689	-12.8	38.400002	34	34	30	32	28	28	34	28
1690	-11.2	38.400002	34	34	32	34	28	28	34	28
1691	-12	37.599998	34	34	32	32	30	30	36	30
1692	-11.2	38.400002	32	32	32	34	28	28	32	28
1693	-12.8	37.599998	34	34	30	34	30	30	34	30
1694	-11.2	38.400002	34	34	34	34	28	28	32	28
1695	-12	37.599998	34	34	32	32	30	30	34	30
1696	-11.2	38.400002	32	32	34	34	28	28	34	28
1697	-12.8	37.599998	36	36	32	34	30	30	36	30
1698	-12	39.200001	36	36	34	34	26	26	34	26
1699	-12	37.599998	36	36	34	32	28	28	36	28
1700	-11.2	38.400002	32	32	38	34	26	26	34	26
1701	-12.8	38.400002	36	36	36	34	30	30	34	30
1702	-12	39.200001	36	36	38	34	28	28	32	28
1703	-12.8	38.400002	34	34	38	32	30	30	34	30
1704	-12	39.200001	32	32	40	34	30	30	34	30
1705	-12.8	38.400002	34	34	38	34	30	30	34	30
1706	-12	39.200001	34	34	38	34	28	28	34	28
1707	-12.8	38.400002	36	36	34	32	30	30	36	30
1708	-12	39.200001	32	32	36	34	28	28	34	28
1709	-12.8	38.400002	34	34	34	32	30	30	36	30
1710	-12	39.200001	34	34	34	34	30	30	34	30
1711	-12	38.400002	36	36	32	32	30	30	34	30
1712	-11.2	39.200001	32	32	32	34	28	28	30	28
1713	-12	38.400002	34	34	30	34	30	30	32	30
1714	-11.2	39.200001	32	32	32	36	28	28	32	28
1715	-11.2	38.400002	34	34	30	32	30	30	34	30
1716	-12	38.400002	32	32	32	34	28	28	34	28
1717	-12	38.400002	34	34	30	34	30	30	36	30
1718	-11.2	39.200001	32	32	32	34	28	28	36	28
1719	-12	38.400002	34	34	30	32	30	30	36	30
1720	-12	39.200001	34	34	32	34	28	28	34	28
1721	-12.8	38.400002	34	34	30	34	30	30	36	30
1722	-11.2	39.200001	34	34	32	34	28	28	34	28
1723	-12	38.400002	34	34	32	32	28	28	36	28
1724	-11.2	39.200001	32	32	34	34	26	26	32	26
1725	-12.8	38.400002	34	34	32	34	28	28	36	28
1726	-11.2	39.200001	32	32	34	34	28	28	34	28
1727	-12	38.400002	36	36	32	32	30	30	36	30
1728	-11.2	38.400002	32	32	34	34	26	26	34	26
1729	-12.8	37.599998	36	36	32	34	28	28	36	28
1730	-12	39.200001	34	34	32	34	26	26	34	26
1731	-12	38.400002	36	36	32	32	28	28	36	28
1732	-11.2	38.400002	34	34	34	34	28	28	34	28
1733	-12.8	37.599998	34	34	32	32	28	28	34	28
1734	-12	38.400002	32	32	34	36	26	26	32	26
1735	-12	37.599998	34	34	32	32	28	28	34	28
1736	-11.2	38.400002	32	32	34	34	28	28	34	28
1737	-12	37.599998	36	36	32	34	30	30	34	30
1738	-12	38.400002	34	34	36	34	28	28	34	28
1739	-12	37.599998	36	36	36	34	30	30	34	30
1740	-12	38.400002	32	32	38	34	28	28	34	28
1741	-12.8	37.599998	34	34	36	32	30	30	34	30
1742	-12	39.200001	34	34	40	34	28	28	34	28
1743	-12	38.400002	36	36	36	32	30	30	36	30
1744	-12	38.400002	30	30	38	34	28	28	34	28
1745	-12.8	37.599998	32	32	36	32	30	30	34	30
1746	-12	39.200001	32	32	34	34	28	28	34	28
1747	-12	37.599998	34	34	32	32	32	32	34	32
1748	-12	38.400002	30	30	34	34	28	28	34	28
1749	-12.8	36.799999	34	34	30	34	30	30	36	30
1750	-12	38.400002	34	34	32	34	28	28	34	28
1751	-12	36.799999	34	34	30	32	30	30	34	30
1752	-12	37.599998	32	32	32	34	30	30	32	30
1753	-12.8	37.599998	34	34	32	34	32	32	36	32
1754	-12	38.400002	34	34	32	34	28	28	34	28
1755	-12.8	38.400002	36	36	32	32	30	30	36	30
1756	-12	39.200001	32	32	34	34	30	30	34	30
1757	-12.8	38.400002	34	34	32	32	30	30	36	30
1758	-12	39.200001	32	32	34	34	28	28	34	28
1759	-12	38.400002	36	36	32	34	30	30	36	30
1760	-12	39.200001	34	34	32	36	30	30	34	30
1761	-12	38.400002	36	36	34	34	32	32	36	32
1762	-12	39.200001	34	34	36	34	28	28	34	28
1763	-12	38.400002	36	36	34	34	30	30	34	30
1764	-12	39.200001	36	36	36	34	28	28	34	28
1765	-12.8	38.400002	36	36	32	32	30	30	34	30
1766	-12	39.200001	34	34	36	34	28	28	34	28
1767	-12.8	38.400002	36	36	32	32	30	30	36	30
1768	-12	39.200001	32	32	32	34	28	28	32	28
1769	-12.8	38.400002	36	36	32	34	30	30	34	30
1770	-12	39.200001	34	34	32	34	28	28	34	28
1771	-12.8	38.400002	36	36	32	34	30	30	36	30
1772	-12	39.200001	32	32	36	34	30	30	34	30
1773	-12.8	38.400002	36	36	34	32	30	30	34	30
1774	-11.2	39.200001	34	34	36	34	28	28	34	28
1775	-11.2	38.400002	34	34	34	34	30	30	36	30
1776	-11.2	39.200001	32	32	36	34	28	28	34	28
1777	-12.8	38.400002	34	34	34	34	30	30	34	30
1778	-11.2	39.200001	34	34	34	34	28	28	34	28
1779	-12	38.400002	34	34	32	32	30	30	34	30
1780	-11.2	39.200001	34	34	34	34	30	30	32	30
1781	-12.8	38.400002	34	34	34	34	30	30	34	30
1782	-12	40	32	32	36	34	28	28	34	28
1783	-12	38.400002	34	34	34	34	32	32	34	32
1784	-11.2	39.200001	34	34	36	36	28	28	32	28
1785	-12.8	38.400002	34	34	34	36	30	30	34	30
1786	-12	39.200001	34	34	36	36	28	28	34	28
1787	-12	37.599998	36	36	34	34	30	30	36	30
1788	-11.2	38.400002	34	34	34	34	30	30	34	30
1789	-12.8	37.599998	34	34	32	34	30	30	34	30
1790	-12	38.400002	34	34	32	34	28	28	34	28
1791	-12	37.599998	36	36	30	32	30	30	36	30
1792	-11.2	38.400002	34	34	32	32	30	30	32	30
1793	-12.8	38.400002	36	36	32	30	30	30	34	30
1794	-12	39.200001	34	34	34	32	28	28	34	28
1795	-12	38.400002	34	34	34	30	30	30	34	30
1796	-12	39.200001	34	34	34	32	30	30	32	30
1797	-12	38.400002	34	34	34	32	30	30	36	30
1798	-12	39.200001	34	34	34	34	28	28	34	28
1799	-12	38.400002	36	36	32	34	28	28	36	28
1800	-12	39.200001	34	34	34	38	28	28	34	28
1801	-12.8	38.400002	34	34	34	38	30	30	36	30
1802	-12	39.200001	34	34	34	38	28	28	34	28
1803	-12	38.400002	36	36	32	36	30	30	36	30
1804	-12	38.400002	34	34	34	38	28	28	32	28
1805	-12.8	37.599998	34	34	34	34	30	30	36	30
1806	-11.2	38.400002	32	32	34	34	28	28	34	28
1807	-12	36.799999	36	36	32	32	30	30	36	30
1808	-12	37.599998	34	34	34	34	28	28	32	28
1809	-12.8	36.799999	34	34	32	30	30	30	34	30
1810	-11.2	37.599998	32	32	34	32	28	28	34	28
1811	-12	36.799999	34	34	32	30	30	30	36	30
1812	-11.2	37.599998	32	32	34	34	30	30	34	30
1813	-12.8	37.599998	36	36	34	34	30	30	34	30
1814	-12	38.400002	34	34	34	34	28	28	32	28
1815	-12	37.599998	36	36	32	32	30	30	34	30
1816	-11.2	38.400002	32	32	36	34	28	28	32	28
1817	-12.8	38.400002	34	34	34	34	30	30	34	30
1818	-12	39.200001	34	34	36	34	28	28	34	28
1819	-12	38.400002	34	34	34	34	30	30	36	30
1820	-12	38.400002	32	32	34	36	30	30	34	30
1821	-12.8	37.599998	34	34	34	34	30	30	36	30
1822	-12	39.200001	34	34	34	36	30	30	34	30
1823	-12	37.599998	36	36	34	34	30	30	36	30
1824	-11.2	38.400002	32	32	34	36	28	28	34	28
1825	-12.8	37.599998	34	34	34	32	30	30	34	30
1826	-12	38.400002	34	34	36	32	28	28	34	28
1827	-12.8	37.599998	36	36	34	30	28	28	34	28
1828	-12	38.400002	34	34	36	30	28	28	34	28
1829	-12.8	37.599998	34	34	34	30	30	30	36	30
1830	-12	39.200001	32	32	36	32	28	28	34	28
1831	-12.8	37.599998	36	36	32	32	30	30	36	30
1832	-12	39.200001	32	32	34	34	30	30	34	30
1833	-12.8	38.400002	34	34	34	34	30	30	36	30
1834	-12	40	32	32	34	34	28	28	34	28
1835	-12	38.400002	34	34	32	34	30	30	36	30
1836	-11.2	39.200001	32	32	32	36	28	28	34	28
1837	-12	38.400002	32	32	30	36	30	30	36	30
1838	-11.2	40	32	32	34	38	28	28	36	28
1839	-11.2	38.400002	32	32	32	34	30	30	36	30
1840	-11.2	39.200001	32	32	34	34	28	28	34	28
1841	-12	38.400002	32	32	32	32	30	30	34	30
1842	-11.2	39.200001	30	30	34	36	28	28	34	28
1843	-12	38.400002	32	32	32	32	30	30	36	30
1844	-11.2	39.200001	32	32	34	34	28	28	34	28
1845	-12.8	38.400002	34	34	32	34	28	28	34	28
1846	-12	39.200001	30	30	36	34	28	28	34	28
1847	-12	38.400002	34	34	32	32	30	30	36	30
1848	-12	38.400002	34	34	36	34	28	28	32	28
1849	-12.8	38.400002	34	34	34	34	30	30	34	30
1850	-12	39.200001	32	32	34	34	28	28	34	28
1851	-12.8	38.400002	36	36	34	32	30	30	34	30
1852	-12	38.400002	34	34	36	34	30	30	32	30
1853	-12.8	37.599998	36	36	34	34	30	30	36	30
1854	-12	39.200001	34	34	34	34	28	28	34	28
1855	-12	38.400002	36	36	34	32	30	30	36	30
1856	-12	39.200001	34	34	34	34	28	28	36	28
1857	-12.8	38.400002	36	36	34	34	30	30	36	30
1858	-12	39.200001	34	34	36	36	28	28	34	28
1859	-12	38.400002	34	34	34	34	30	30	34	30
1860	-12	39.200001	34	34	34	36	30	30	34	30
1861	-12.8	38.400002	36	36	32	34	30	30	34	30
1862	-12.8	40	34	34	34	36	28	28	34	28
1863	-12.8	38.400002	36	36	34	34	30	30	34	30
1864	-12	38.400002	34	34	36	34	30	30	34	30
1865	-12.8	38.400002	36	36	34	32	30	30	34	30
1866	-12	40	34	34	34	34	30	30	34	30
1867	-12.8	38.400002	34	34	32	32	30	30	34	30
1868	-12	39.200001	34	34	36	32	30	30	34	30
1869	-12.8	38.400002	34	34	32	30	30	30	36	30
1870	-12	39.200001	32	32	34	34	30	30	34	30
1871	-12.8	38.400002	34	34	32	32	30	30	36	30
1872	-12	39.200001	32	32	34	34	30	30	34	30
1873	-12.8	38.400002	32	32	32	32	32	32	36	32
1874	-12	39.200001	34	34	34	36	30	30	34	30
1875	-12	38.400002	34	34	32	32	30	30	36	30
1876	-12	39.200001	34	34	34	34	30	30	34	30
1877	-12.8	38.400002	34	34	32	34	32	32	36	32
1878	-12	39.200001	34	34	34	34	28	28	34	28
1879	-12	38.400002	34	34	32	34	30	30	34	30
1880	-12	39.200001	34	34	34	34	30	30	32	30
1881	-12.8	38.400002	34	34	34	34	30	30	36	30
1882	-12	39.200001	32	32	34	36	28	28	34	28
1883	-12	38.400002	34	34	34	32	30	30	34	30
1884	-12	38.400002	32	32	36	34	30	30	34	30
1885	-12.8	37.599998	36	36	34	32	30	30	36	30
1886	-12	38.400002	36	36	36	32	28	28	34	28
1887	-12	37.599998	36	36	34	32	30	30	36	30
1888	-12	38.400002	34	34	38	34	28	28	36	28
1889	-12.8	37.599998	36	36	34	34	30	30	36	30
1890	-12	38.400002	34	34	36	34	28	28	36	28
1891	-12.8	37.599998	38	38	34	34	30	30	36	30
1892	-12	38.400002	34	34	34	36	28	28	34	28
1893	-12.8	37.599998	34	34	34	36	28	28	34	28
1894	-12.8	39.200001	34	34	34	34	28	28	34	28
1895	-12.8	38.400002	36	36	32	34	28	28	34	28
1896	-12	39.200001	34	34	32	34	28	28	32	28
1897	-12.8	38.400002	36	36	32	32	30	30	34	30
1898	-12	39.200001	34	34	34	34	28	28	32	28
1899	-12	37.599998	36	36	30	32	32	32	34	32
1900	-11.2	38.400002	34	34	32	34	30	30	34	30
1901	-12	38.400002	34	34	30	34	30	30	36	30
1902	-11.2	39.200001	34	34	32	34	28	28	34	28
1903	-12	38.400002	36	36	30	32	30	30	36	30
1904	-11.2	39.200001	32	32	34	34	30	30	34	30
1905	-12.8	38.400002	34	34	32	32	30	30	34	30
1906	-12	39.200001	34	34	32	34	26	26	34	26
1907	-12.8	38.400002	34	34	32	30	30	30	36	30
1908	-11.2	38.400002	32	32	34	32	28	28	34	28
1909	-12.8	37.599998	34	34	32	32	30	30	36	30
1910	-12	39.200001	34	34	34	32	28	28	34	28
1911	-12	38.400002	34	34	30	32	30	30	36	30
1912	-11.2	38.400002	32	32	34	32	30	30	34	30
1913	-12.8	37.599998	34	34	30	32	30	30	36	30
1914	-12	39.200001	32	32	34	34	28	28	34	28
1915	-12	38.400002	34	34	32	32	30	30	36	30
1916	-11.2	38.400002	34	34	34	34	28	28	34	28
1917	-12.8	38.400002	36	36	32	34	30	30	32	30
1918	-12	39.200001	36	36	36	36	28	28	32	28
1919	-12.8	38.400002	36	36	34	32	32	32	36	32
1920	-12	39.200001	36	36	36	34	30	30	34	30
1921	-12.8	38.400002	36	36	36	34	30	30	36	30
1922	-12	39.200001	34	34	36	36	28	28	36	28
1923	-12.8	38.400002	34	34	34	34	30	30	36	30
1924	-12	39.200001	32	32	34	36	28	28	34	28
1925	-12.8	38.400002	34	34	32	36	30	30	36	30
1926	-12	39.200001	34	34	36	36	28	28	34	28
1927	-12	38.400002	34	34	34	34	28	28	36	28
1928	-12	38.400002	34	34	36	34	28	28	34	28
1929	-12.8	38.400002	36	36	34	32	30	30	34	30
1930	-12	39.200001	34	34	36	34	28	28	32	28
1931	-12	38.400002	36	36	34	32	30	30	34	30
1932	-12	39.200001	32	32	36	32	30	30	30	30
1933	-12.8	38.400002	34	34	34	30	28	28	34	28
1934	-12	39.200001	32	32	34	32	28	28	34	28
1935	-12	38.400002	34	34	30	30	30	30	36	30
1936	-12	39.200001	32	32	32	32	28	28	32	28
1937	-12.8	38.400002	34	34	30	32	30	30	34	30
1938	-12	39.200001	32	32	32	34	28	28	32	28
1939	-12	38.400002	34	34	32	34	32	32	34	32
1940	-11.2	39.200001	32	32	32	36	30	30	34	30
1941	-12	38.400002	34	34	32	34	30	30	36	30
1942	-12	40	34	34	34	36	28	28	36	28
1943	-12	38.400002	36	36	32	32	30	30	36	30
1944	-12	39.200001	32	32	32	36	28	28	34	28
1945	-12.8	38.400002	34	34	34	32	30	30	38	30
1946	-12	39.200001	32	32	36	34	28	28	36	28
1947	-12	37.599998	36	36	32	32	30	30	34	30
1948	-12	39.200001	32	32	34	32	28	28	32	28
1949	-12.8	37.599998	36	36	32	32	30	30	36	30
1950	-12	39.200001	34	34	36	34	28	28	32	28
1951	-12	37.599998	36	36	34	32	30	30	34	30
1952	-12	38.400002	34	34	36	32	30	30	32	30
1953	-12.8	37.599998	34	34	34	32	30	30	34	30
1954	-12.8	38.400002	34	34	36	34	28	28	34	28
1955	-12.8	37.599998	34	34	34	30	30	30	36	30
1956	-12.8	38.400002	32	32	36	34	28	28	34	28
1957	-12.8	37.599998	34	34	32	34	30	30	36	30
1958	-12	38.400002	34	34	34	36	30	30	36	30
1959	-12.8	37.599998	34	34	34	36	30	30	36	30
1960	-12.8	38.400002	32	32	36	38	30	30	34	30
1961	-12.8	37.599998	34	34	34	34	30	30	36	30
1962	-12	39.200001	34	34	34	36	28	28	34	28
1963	-12	38.400002	34	34	32	34	30	30	36	30
1964	-12	38.400002	32	32	36	36	28	28	34	28
1965	-12.8	37.599998	34	34	34	34	30	30	36	30
1966	-12	39.200001	32	32	36	34	28	28	34	28
1967	-12	38.400002	34	34	32	32	30	30	34	30
1968	-12	39.200001	32	32	34	34	28	28	34	28
1969	-12.8	38.400002	32	32	34	32	30	30	34	30
1970	-12	39.200001	32	32	34	34	28	28	34	28
1971	-12.8	38.400002	34	34	32	32	30	30	34	30
1972	-12	38.400002	32	32	34	34	30	30	32	30
1973	-12.8	37.599998	36	36	32	34	32	32	34	32
1974	-12	39.200001	34	34	34	34	28	28	34	28
1975	-12.8	38.400002	36	36	32	32	30	30	36	30
1976	-12	38.400002	34	34	34	34	30	30	34	30
1977	-12.8	37.599998	34	34	32	34	32	32	36	32
1978	-12	39.200001	34	34	34	34	30	30	34	30
1979	-12.8	38.400002	34	34	34	32	32	32	36	32
1980	-12.8	39.200001	32	32	34	36	30	30	34	30
1981	-13.6	38.400002	34	34	32	34	32	32	36	32
1982	-12.8	40	34	34	34	36	28	28	34	28
1983	-12.8	38.400002	36	36	32	34	30	30	34	30
1984	-12.8	39.200001	34	34	34	36	30	30	32	30
1985	-12.8	38.400002	36	36	34	32	30	30	34	30
1986	-12	39.200001	34	34	34	36	28	28	34	28
1987	-12.8	38.400002	36	36	32	32	30	30	34	30
1988	-12	39.200001	34	34	34	32	30	30	32	30
1989	-12.8	38.400002	36	36	34	32	32	32	34	32
1990	-12	39.200001	34	34	36	34	28	28	34	28
1991	-12.8	38.400002	38	38	34	32	30	30	36	30
1992	-12	38.400002	34	34	34	34	30	30	32	30
1993	-12.8	38.400002	34	34	34	34	30	30	34	30
1994	-12	39.200001	32	32	34	36	28	28	34	28
1995	-12.8	38.400002	36	36	32	34	30	30	36	30
1996	-12	38.400002	32	32	32	36	30	30	34	30
1997	-12.8	38.400002	34	34	34	34	30	30	34	30
1998	-12	39.200001	32	32	34	36	28	28	34	28
1999	-12.8	38.400002	34	34	34	34	30	30	36	30
[truncated: 8,001 more rows]
