# Supplementary material for: AI enabled pulse-echo based SHM system integrated with robotic gripper for the inspection of pipelines
Source: Sci Rep. 2026 Apr 21;16:18560. doi: 10.1038/s41598-026-44964-w (PMC13269995; doi:10.1038/s41598-026-44964-w)
Supplement: Supplementary file 3 — Supplementary Information 3. [file 41598_2026_44964_MOESM3_ESM.csv]

index	Healthy_(a)	Healthy_(ac)	D_105cm(a)	D_105cm(ac)	D90_1cm(a)	D90_1cm(ac)	D45_1cm(a)	D45_1cm(ac)	D135_1cm(a)	D135_1cm(ac)
1	18	24	14	20	40	18	26	18	20	20
2	18	24	14	20	40	18	26	18	20	20
3	18	26	14	22	40	16	24	20	22	22
4	16	24	14	20	40	18	28	18	20	20
5	18	26	14	22	42	16	26	20	22	22
6	18	24	12	20	38	18	26	16	20	20
7	18	26	12	22	40	16	24	20	22	22
8	16	24	14	20	42	18	26	20	20	20
9	16	28	14	22	42	18	22	20	22	22
10	18	24	14	20	40	18	26	18	20	20
11	18	28	14	22	40	16	22	20	22	22
12	18	26	12	20	40	20	26	18	20	20
13	22	28	14	20	42	18	26	20	20	20
14	20	24	14	20	40	18	28	18	20	20
15	20	28	14	22	40	16	24	20	22	22
16	18	24	12	18	38	18	28	18	18	18
17	20	26	14	22	40	16	28	20	22	22
18	18	24	12	20	38	18	30	18	20	20
19	18	28	12	22	40	14	26	20	22	22
20	16	26	10	20	38	18	28	18	20	20
21	16	26	14	22	40	16	28	20	22	22
22	16	24	12	20	36	18	28	16	20	20
23	16	26	12	22	38	14	28	20	22	22
24	14	24	12	20	38	18	28	20	20	20
25	18	26	14	22	40	16	28	20	22	22
26	16	24	12	22	38	18	28	18	22	22
27	18	28	14	24	40	16	26	20	24	24
28	18	26	12	22	38	18	30	18	22	22
29	20	26	14	20	40	16	28	20	20	20
30	18	24	12	20	38	20	28	16	20	20
31	20	28	14	22	40	16	28	20	22	22
32	18	26	14	20	40	18	30	18	20	20
33	20	26	14	20	40	16	28	20	20	20
34	18	24	14	20	38	18	28	18	20	20
35	18	28	14	22	40	16	26	20	22	22
36	16	26	12	20	38	18	28	18	20	20
37	18	28	16	20	38	16	28	20	20	20
38	16	26	14	20	38	18	30	18	20	20
39	18	28	14	22	38	16	26	20	22	22
40	16	26	14	20	38	20	26	18	20	20
41	18	26	16	22	38	18	26	20	22	22
42	16	24	16	20	38	20	26	18	20	20
43	16	26	16	22	38	18	24	20	22	22
44	16	24	14	22	38	18	24	20	22	22
45	20	26	14	22	40	18	24	20	22	22
46	18	24	14	20	38	18	26	16	20	20
47	18	26	16	22	40	18	24	20	22	22
48	18	26	14	18	38	20	28	18	18	18
49	22	26	14	22	40	18	28	20	22	22
50	20	26	14	20	36	18	28	18	20	20
51	22	28	14	20	38	18	28	20	20	20
52	18	26	14	20	40	20	28	18	20	20
53	20	28	16	22	40	18	28	20	22	22
54	16	24	12	18	38	18	28	18	18	18
55	18	26	14	22	42	16	28	20	22	22
56	16	26	12	20	40	20	28	18	20	20
57	18	28	14	20	40	18	26	20	20	20
58	16	24	12	20	38	16	30	18	20	20
59	20	28	12	22	40	16	28	20	22	22
60	16	28	12	22	40	20	28	18	22	22
61	18	28	14	20	40	18	28	20	20	20
62	16	24	12	20	38	20	30	18	20	20
63	18	28	12	22	40	18	28	22	22	22
64	16	26	12	22	38	20	30	18	22	22
65	20	28	14	22	40	18	28	20	22	22
66	18	26	12	20	38	20	30	18	20	20
67	20	28	14	22	40	18	26	20	22	22
68	18	26	14	20	40	22	26	18	20	20
69	20	28	14	22	42	20	28	22	22	22
70	18	24	14	20	38	22	28	20	20	20
71	20	28	14	22	40	18	26	18	22	22
72	18	26	14	20	38	22	28	18	20	20
73	18	28	14	22	40	18	26	20	22	22
74	18	26	14	20	38	20	28	18	20	20
75	20	28	16	22	40	16	24	20	22	22
76	16	26	14	20	38	18	28	18	20	20
77	18	28	14	22	38	18	24	20	22	22
78	16	26	12	20	36	20	26	18	20	20
79	18	28	14	22	38	16	24	20	22	22
80	16	26	12	22	38	18	28	18	22	22
81	20	28	14	22	40	16	26	18	22	22
82	16	24	12	20	38	16	26	18	20	20
83	18	26	12	22	40	16	26	20	22	22
84	16	24	10	22	38	20	28	18	22	22
85	20	26	12	20	40	18	26	20	20	20
86	18	24	12	20	40	20	26	18	20	20
87	20	28	12	22	40	18	26	20	22	22
88	18	26	10	20	40	20	28	20	20	20
89	20	26	14	22	40	18	26	20	22	22
90	18	24	12	20	38	18	28	18	20	20
91	20	28	12	22	40	14	26	20	22	22
92	18	26	12	20	40	16	30	18	20	20
93	18	26	14	22	42	16	28	20	22	22
94	18	24	10	20	40	18	30	18	20	20
95	20	26	12	22	40	16	28	20	22	22
96	16	26	10	20	40	18	28	18	20	20
97	18	26	14	22	42	16	28	20	22	22
98	18	24	10	20	38	18	30	18	20	20
99	20	26	12	22	40	16	28	20	22	22
100	16	24	12	20	40	18	28	18	20	20
101	20	26	16	22	42	16	28	20	22	22
102	18	24	14	20	38	18	28	18	20	20
103	18	26	14	22	40	16	26	20	22	22
104	16	26	12	20	38	18	26	18	20	20
105	18	28	14	22	40	16	28	18	22	22
106	18	24	14	20	36	20	28	16	20	20
107	20	26	14	22	40	16	26	20	22	22
108	18	26	12	20	38	20	28	18	20	20
109	20	28	14	20	38	18	26	18	20	20
110	18	26	14	20	38	18	26	16	20	20
111	18	26	16	22	42	16	26	20	22	22
112	16	26	12	20	38	18	28	18	20	20
113	18	28	14	22	40	16	26	20	22	22
114	16	26	14	20	38	16	28	18	20	20
115	18	26	16	22	42	16	24	20	22	22
116	16	26	14	20	38	16	28	18	20	20
117	18	28	14	20	40	16	26	18	20	20
118	18	26	12	20	38	18	30	18	20	20
119	18	26	12	22	40	18	26	20	22	22
120	18	26	14	20	40	18	30	18	20	20
121	20	26	14	20	40	18	26	20	20	20
122	18	24	12	20	38	18	28	18	20	20
123	20	28	12	22	40	20	24	20	22	22
124	18	26	14	20	40	20	28	18	20	20
125	18	26	14	20	42	18	28	20	20	20
126	18	24	10	20	40	16	28	18	20	20
127	18	26	14	22	44	18	28	20	22	22
128	18	26	12	22	40	20	30	18	22	22
129	20	26	16	22	40	18	28	20	22	22
130	18	24	14	20	36	18	28	18	20	20
131	20	28	12	22	40	16	28	20	22	22
132	18	26	12	22	40	18	30	18	22	22
133	18	26	14	22	42	18	28	20	22	22
134	18	24	14	20	40	18	28	18	20	20
135	18	26	16	22	40	16	28	20	22	22
136	16	24	14	20	40	18	30	18	20	20
137	18	26	14	20	40	18	28	20	20	20
138	18	24	14	20	38	20	30	18	20	20
139	18	26	14	22	40	18	26	20	22	22
140	16	26	14	20	38	20	28	18	20	20
141	20	28	14	20	38	18	28	20	20	20
142	18	26	14	20	36	18	28	20	20	20
143	18	28	14	22	38	16	28	20	22	22
144	16	26	14	20	36	20	28	18	20	20
145	18	26	14	20	40	18	26	18	20	20
146	16	24	12	20	36	20	26	18	20	20
147	16	26	14	22	40	18	24	20	22	22
148	14	26	14	20	38	20	26	18	20	20
149	18	28	14	20	40	18	26	20	20	20
150	18	24	14	20	38	20	28	18	20	20
151	18	26	14	22	40	16	26	18	22	22
152	18	26	12	20	38	18	28	18	20	20
153	20	26	14	20	40	16	26	18	20	20
154	18	26	12	20	38	18	30	16	20	20
155	18	26	12	22	42	18	28	22	22	22
156	16	26	12	20	38	20	28	20	20	20
157	18	28	16	22	40	18	26	20	22	22
158	16	24	12	20	38	18	30	16	20	20
159	18	28	14	22	40	18	26	18	22	22
160	16	26	12	20	40	18	28	18	20	20
161	18	26	14	22	42	16	28	18	22	22
162	18	24	12	20	38	18	28	18	20	20
163	20	26	14	22	40	16	26	22	22	22
164	16	26	12	20	40	20	30	20	20	20
165	18	26	14	22	42	18	28	20	22	22
166	18	24	14	22	38	18	28	18	22	22
167	18	26	14	22	40	16	26	20	22	22
168	18	24	14	22	38	18	28	20	22	22
169	18	26	16	22	42	18	26	20	22	22
170	18	24	14	20	38	18	28	16	20	20
171	20	28	14	22	40	16	28	20	22	22
172	18	26	12	20	38	18	28	18	20	20
173	20	28	16	22	40	18	28	20	22	22
174	18	24	14	20	36	18	28	18	20	20
175	20	28	14	22	38	16	28	20	22	22
176	18	26	12	18	38	18	28	18	18	18
177	20	28	14	20	38	16	26	20	20	20
178	18	26	14	20	38	16	28	18	20	20
179	18	26	14	22	40	16	26	18	22	22
180	18	26	12	20	38	18	28	18	20	20
181	20	26	14	20	40	18	24	20	20	20
182	18	26	12	20	38	16	26	18	20	20
183	18	28	12	22	38	16	28	20	22	22
184	16	26	12	20	38	18	28	18	20	20
185	18	26	14	20	40	16	26	20	20	20
186	18	26	12	20	38	16	30	20	20	20
187	18	26	12	22	40	14	26	20	22	22
188	18	26	12	22	38	18	28	18	22	22
189	20	28	14	20	40	18	28	20	20	20
190	18	26	14	20	38	18	28	18	20	20
191	18	28	14	22	40	16	26	20	22	22
192	18	26	14	20	38	18	28	18	20	20
193	20	28	16	22	40	18	28	20	22	22
194	18	24	14	20	38	18	30	18	20	20
195	18	28	14	22	42	16	26	20	22	22
196	16	26	14	20	38	18	30	18	20	20
197	18	26	16	20	40	16	28	20	20	20
198	18	24	12	20	38	16	30	18	20	20
199	18	28	14	22	42	16	28	20	22	22
200	18	26	14	20	38	18	28	18	20	20
201	20	26	16	20	40	18	26	18	20	20
202	18	24	12	20	38	16	28	18	20	20
203	18	28	14	22	40	16	28	20	22	22
204	16	26	14	20	38	18	28	18	20	20
205	20	26	16	22	40	18	28	18	22	22
206	18	24	14	22	38	18	28	18	22	22
207	20	28	14	22	40	16	28	20	22	22
208	18	26	12	20	38	20	28	20	20	20
209	20	28	14	20	40	18	28	20	20	20
210	18	24	12	20	38	20	28	18	20	20
211	20	28	12	22	40	18	26	20	22	22
212	16	26	12	22	40	20	28	18	22	22
213	20	26	14	20	40	18	26	20	20	20
214	18	24	12	20	40	18	28	16	20	20
215	18	28	14	22	42	16	26	20	22	22
216	18	26	12	20	40	20	28	18	20	20
217	20	28	14	20	40	16	26	18	20	20
218	18	24	12	20	38	18	28	16	20	20
219	20	28	12	20	40	16	28	20	20	20
220	16	26	12	20	38	20	28	18	20	20
221	20	26	14	20	40	16	28	20	20	20
222	18	22	12	20	40	18	30	18	20	20
223	18	28	14	22	42	16	26	20	22	22
224	16	26	14	20	40	18	28	18	20	20
225	18	26	14	22	42	18	26	20	22	22
226	16	24	16	20	38	18	28	16	20	20
227	18	28	14	22	40	18	28	20	22	22
228	16	26	14	20	38	18	28	18	20	20
229	18	26	16	22	40	18	28	20	22	22
230	18	24	14	20	38	20	30	18	20	20
231	20	28	16	20	40	18	28	20	20	20
232	18	26	14	18	38	18	28	18	18	18
233	18	26	16	22	42	16	26	20	22	22
234	18	24	14	20	38	18	28	18	20	20
235	20	26	14	22	40	16	26	18	22	22
236	16	26	14	22	38	18	28	16	22	22
237	20	28	16	22	40	18	26	18	22	22
238	18	26	14	20	38	20	28	16	20	20
239	18	26	14	22	40	18	28	20	22	22
240	16	26	14	20	38	20	28	18	20	20
241	20	26	16	20	40	18	28	20	20	20
242	18	24	14	20	38	18	28	20	20	20
243	18	26	14	22	40	16	26	20	22	22
244	16	26	12	20	40	20	26	18	20	20
245	20	26	12	22	38	18	26	18	22	22
246	18	24	12	22	38	20	26	18	22	22
247	20	26	12	22	40	18	26	20	22	22
248	16	26	12	22	38	20	28	18	22	22
249	20	26	14	22	40	20	28	20	22	22
250	18	24	12	22	38	20	28	18	22	22
251	18	26	12	22	40	18	26	20	22	22
252	18	26	14	20	38	20	28	18	20	20
253	20	28	14	22	40	16	28	20	22	22
254	18	24	14	20	36	18	28	18	20	20
255	20	28	12	22	40	16	26	18	22	22
256	18	26	14	20	40	18	28	16	20	20
257	20	28	14	22	40	16	28	18	22	22
258	18	26	14	20	38	18	28	18	20	20
259	18	26	14	22	40	16	26	20	22	22
260	16	26	14	20	38	20	28	18	20	20
261	18	26	16	22	40	18	26	20	22	22
262	16	24	12	20	38	18	28	18	20	20
263	18	26	16	22	40	16	26	20	22	22
264	16	24	14	22	38	18	28	18	22	22
265	20	26	14	22	40	16	28	20	22	22
266	18	24	12	20	38	18	30	18	20	20
267	20	28	12	22	38	16	26	20	22	22
268	16	26	12	20	38	20	28	18	20	20
269	20	26	16	22	40	20	28	20	22	22
270	16	26	14	20	38	18	28	18	20	20
271	18	28	16	22	38	18	26	20	22	22
272	16	26	14	22	38	18	28	18	22	22
273	20	28	16	22	40	18	26	20	22	22
274	18	26	12	20	38	18	28	18	20	20
275	20	26	12	24	40	16	28	20	24	24
276	18	26	12	20	38	18	28	18	20	20
277	20	26	12	22	40	16	26	20	22	22
278	18	26	12	20	38	18	28	18	20	20
279	18	28	10	22	40	16	26	20	22	22
280	16	26	12	20	40	20	28	18	20	20
281	18	28	14	22	42	18	26	20	22	22
282	16	26	12	20	38	18	28	18	20	20
283	16	28	12	22	40	16	26	20	22	22
284	16	26	14	20	40	20	28	20	20	20
285	20	28	14	22	42	16	28	20	22	22
286	16	26	12	20	40	18	28	18	20	20
287	20	26	12	22	40	16	28	20	22	22
288	16	26	12	22	38	20	28	18	22	22
289	18	28	14	22	40	18	26	20	22	22
290	16	26	12	20	38	20	28	18	20	20
291	18	28	14	22	40	16	26	20	22	22
292	16	26	14	20	38	18	28	20	20	20
293	20	26	16	22	40	14	26	20	22	22
294	18	24	12	20	38	18	28	16	20	20
295	20	26	14	22	40	14	26	20	22	22
296	16	26	14	20	38	18	28	18	20	20
297	20	28	16	20	40	16	26	20	20	20
298	18	24	14	20	38	18	30	18	20	20
299	20	28	14	22	40	16	28	18	22	22
300	18	26	14	20	38	18	28	18	20	20
301	20	26	14	22	40	16	28	18	22	22
302	18	26	14	18	36	18	28	18	18	18
303	20	28	14	22	40	16	26	20	22	22
304	16	24	14	20	40	18	28	18	20	20
305	18	28	14	22	40	16	26	20	22	22
306	16	24	12	20	38	18	28	18	20	20
307	18	26	14	22	38	16	26	20	22	22
308	18	24	14	20	38	18	28	18	20	20
309	20	26	14	22	40	16	26	20	22	22
310	20	24	12	20	38	16	28	18	20	20
311	20	26	12	22	40	16	26	20	22	22
312	18	26	12	20	40	18	28	18	20	20
313	20	26	14	20	42	16	26	20	20	20
314	16	26	12	20	40	18	26	16	20	20
315	18	28	16	22	40	16	24	20	22	22
316	16	26	14	20	40	18	28	18	20	20
317	20	26	16	20	42	16	26	18	20	20
318	18	24	12	20	38	18	28	16	20	20
319	18	26	14	22	42	16	26	20	22	22
320	16	26	14	20	40	18	28	18	20	20
321	20	28	16	22	40	18	28	20	22	22
322	18	26	14	20	38	20	30	18	20	20
323	20	28	12	22	40	18	26	20	22	22
324	18	26	14	20	38	18	30	18	20	20
325	20	26	16	22	40	18	28	20	22	22
326	16	26	14	20	38	20	30	18	20	20
327	20	26	14	22	38	18	26	18	22	22
328	18	26	14	20	38	20	28	18	20	20
329	22	26	16	22	40	18	26	20	22	22
330	20	26	14	20	36	18	30	16	20	20
331	20	28	12	22	38	14	26	18	22	22
332	18	26	12	20	38	18	28	18	20	20
333	22	28	14	22	40	16	28	20	22	22
334	18	24	14	20	38	18	28	18	20	20
335	20	28	14	22	40	16	26	20	22	22
336	18	26	12	22	40	18	28	18	22	22
337	20	28	14	22	42	18	26	20	22	22
338	18	24	14	20	38	18	28	18	20	20
339	20	26	14	22	42	16	26	20	22	22
340	18	26	12	20	40	20	30	18	20	20
341	20	26	14	22	42	18	26	20	22	22
342	18	24	14	20	38	18	28	18	20	20
343	18	26	12	22	42	16	28	20	22	22
344	16	26	12	20	40	18	28	18	20	20
345	20	28	14	22	40	16	26	20	22	22
346	18	26	12	22	38	18	26	20	22	22
347	20	26	14	22	42	16	26	20	22	22
348	16	26	14	20	38	18	26	18	20	20
349	20	28	16	22	40	18	26	20	22	22
350	18	24	12	22	38	18	26	18	22	22
351	20	28	14	22	40	18	26	20	22	22
352	18	26	14	20	40	20	28	20	20	20
353	22	26	16	22	42	18	28	20	22	22
354	18	24	12	20	38	18	30	20	20	20
355	20	28	14	22	40	16	26	22	22	22
356	18	26	14	22	38	20	28	18	22	22
357	20	28	14	22	40	18	26	20	22	22
358	18	26	14	20	38	18	28	18	20	20
359	18	26	14	22	40	16	26	20	22	22
360	18	24	14	20	38	20	28	18	20	20
361	20	28	16	22	40	18	28	20	22	22
362	20	24	14	22	38	18	30	18	22	22
363	20	28	14	22	38	18	28	20	22	22
364	18	26	12	22	38	20	30	18	22	22
365	20	26	14	22	38	18	28	20	22	22
366	20	26	14	22	36	18	28	18	22	22
367	20	28	12	24	40	18	24	20	24	24
368	18	26	12	22	38	20	28	20	22	22
369	20	26	14	22	40	18	26	20	22	22
370	18	26	12	22	38	18	28	18	22	22
371	18	28	12	24	40	16	26	20	24	24
372	16	26	12	22	40	20	30	20	22	22
373	20	26	14	22	42	18	26	20	22	22
374	18	26	12	20	40	20	28	18	20	20
375	18	28	14	24	42	18	26	20	24	24
376	16	26	12	20	40	18	28	18	20	20
377	18	28	14	22	42	18	28	20	22	22
378	18	26	12	20	40	18	28	18	20	20
379	18	26	14	22	40	16	24	20	22	22
380	16	24	14	20	38	18	28	18	20	20
381	18	26	14	22	42	18	26	20	22	22
382	16	26	14	20	40	20	26	18	20	20
383	16	28	16	22	42	18	26	20	22	22
384	16	26	14	22	38	20	28	18	22	22
385	20	26	16	22	40	18	26	18	22	22
386	16	26	14	22	38	20	28	16	22	22
387	18	28	14	22	40	16	26	18	22	22
388	16	28	14	22	38	20	28	18	22	22
389	18	26	16	22	40	16	28	20	22	22
390	16	24	14	20	38	18	28	18	20	20
391	16	28	16	22	40	16	26	20	22	22
392	16	26	14	20	40	18	30	18	20	20
393	18	28	16	22	42	18	26	18	22	22
394	18	26	14	20	38	20	28	16	20	20
395	20	28	14	22	42	18	26	18	22	22
396	18	28	14	20	40	18	28	16	20	20
397	20	28	14	22	40	18	28	20	22	22
398	18	24	14	20	38	18	28	20	20	20
399	20	26	12	22	40	16	28	20	22	22
400	16	26	14	22	40	18	30	18	22	22
401	18	26	12	22	42	18	28	18	22	22
402	18	24	12	20	38	18	28	16	20	20
403	18	26	14	22	40	16	28	18	22	22
404	18	26	14	22	40	18	30	18	22	22
405	20	28	16	22	42	18	28	18	22	22
406	18	26	12	22	40	18	28	18	22	22
407	18	28	14	24	40	16	28	20	24	24
408	18	28	14	20	38	20	28	18	20	20
409	18	28	14	22	42	18	28	20	22	22
410	16	26	14	20	40	18	28	16	20	20
411	18	28	14	22	40	16	26	18	22	22
412	18	26	12	20	40	18	28	16	20	20
413	18	26	12	22	42	16	28	20	22	22
414	18	24	14	22	38	18	28	20	22	22
415	20	26	14	22	40	16	24	22	22	22
416	18	24	14	20	40	18	26	22	20	20
417	18	26	14	20	40	16	26	20	20	20
418	16	24	14	18	36	18	28	16	18	18
419	18	28	16	20	40	16	26	16	20	20
420	16	26	12	20	38	18	28	14	20	20
421	20	28	14	20	40	16	28	18	20	20
422	18	28	14	22	36	18	28	16	22	22
423	18	28	16	24	38	16	26	18	24	24
424	18	28	12	22	38	18	28	16	22	22
425	20	28	14	24	40	18	26	18	24	24
426	18	26	12	22	38	20	26	16	22	22
427	18	28	14	22	38	16	26	20	22	22
428	18	26	12	20	38	18	30	20	20	20
429	18	26	16	22	40	18	26	22	22	22
430	18	22	12	20	38	18	30	22	20	20
431	20	24	12	22	40	16	28	24	22	22
432	16	22	12	18	38	18	28	20	18	18
433	20	24	14	20	40	16	26	20	20	20
434	18	22	12	18	38	18	28	16	18	18
435	20	26	14	22	40	16	26	16	22	22
436	16	24	12	20	40	18	28	16	20	20
437	18	28	14	22	40	16	26	16	22	22
438	18	28	12	20	38	18	28	16	20	20
439	20	30	14	22	42	16	26	16	22	22
440	18	28	12	22	40	18	28	16	22	22
441	20	30	14	22	42	18	28	18	22	22
442	18	26	14	20	38	20	28	18	20	20
443	20	28	14	22	38	16	26	22	22	22
444	18	26	12	20	40	18	28	24	20	20
445	20	24	14	22	42	18	28	26	22	22
446	18	22	14	20	40	16	28	26	20	20
447	18	24	16	22	42	16	26	26	22	22
448	18	24	12	22	40	18	26	22	22	22
449	20	26	14	24	42	14	28	22	24	24
450	18	24	14	22	38	18	26	18	22	22
451	18	28	16	22	40	16	24	20	22	22
452	16	26	14	22	36	18	26	16	22	22
453	18	26	14	20	38	18	26	16	20	20
454	18	24	12	20	36	18	28	14	20	20
455	20	24	16	20	40	16	26	14	20	20
456	18	26	14	20	36	20	28	14	20	20
457	20	28	16	22	40	16	26	16	22	22
458	18	28	12	20	38	18	28	16	20	20
459	18	32	14	22	40	16	26	20	22	22
460	16	30	14	22	38	18	28	18	22	22
461	18	30	14	24	42	18	26	22	24	24
462	18	26	12	20	38	20	28	20	20	20
463	18	28	14	22	40	16	26	22	22	22
464	18	24	12	20	38	18	28	20	20	20
465	20	24	14	22	40	18	28	20	22	22
466	18	22	12	20	38	20	28	18	20	20
467	20	24	14	24	42	16	26	18	24	24
468	18	24	12	22	40	20	28	18	22	22
469	20	24	14	22	42	18	26	18	22	22
470	18	24	14	20	38	18	30	18	20	20
471	20	28	16	22	40	18	26	20	22	22
472	16	28	12	20	40	18	28	16	20	20
473	20	28	14	22	42	18	26	18	22	22
474	18	26	12	20	38	18	30	18	20	20
475	20	28	14	22	42	18	26	20	22	22
476	16	26	14	22	40	18	28	20	22	22
477	18	28	16	24	40	18	28	20	24	24
478	18	26	16	22	38	18	30	18	22	22
479	20	28	14	22	40	18	26	22	22	22
480	18	28	14	22	40	18	28	20	22	22
481	20	28	16	20	42	16	28	22	20	20
482	18	26	14	20	38	18	28	20	20	20
483	18	28	14	22	38	18	26	22	22	22
484	16	26	14	18	38	20	28	20	18	18
485	18	26	16	22	40	18	28	20	22	22
486	16	24	14	22	36	20	30	18	22	22
487	18	26	16	24	38	18	26	18	24	24
488	16	24	14	20	38	20	28	16	20	20
489	20	26	14	22	38	18	28	16	22	22
490	18	24	14	20	36	18	30	16	20	20
491	18	28	16	22	38	16	26	16	22	22
492	16	30	12	20	38	18	28	14	20	20
493	20	30	14	22	42	18	28	18	22	22
494	16	28	14	20	38	18	28	16	20	20
495	18	30	14	22	40	18	26	18	22	22
496	18	28	14	22	40	20	28	18	22	22
497	20	28	16	22	42	18	26	22	22	22
498	18	24	16	22	38	20	30	18	22	22
499	20	26	16	22	42	18	26	20	22	22
500	18	24	12	22	40	18	28	18	22	22
501	22	26	14	20	42	16	28	20	20	20
502	18	24	14	20	38	18	28	18	20	20
503	18	26	16	22	40	14	26	20	22	22
504	18	26	14	20	40	18	28	18	20	20
505	18	26	16	22	40	18	26	18	22	22
506	18	24	12	22	38	20	28	14	22	22
507	18	26	14	24	42	16	26	18	24	24
508	18	26	14	22	40	18	28	16	22	22
509	20	26	16	22	42	18	28	18	22	22
510	18	24	14	22	38	18	28	18	22	22
511	18	26	14	24	42	16	26	20	24	24
512	16	26	12	22	40	18	28	20	22	22
513	18	28	14	22	42	16	28	22	22	22
514	18	24	12	20	38	18	28	22	20	20
515	18	28	14	22	42	18	24	22	22	22
516	18	26	12	20	40	20	28	20	20	20
517	20	28	14	22	42	16	26	22	22	22
518	18	24	12	20	38	18	28	20	20	20
519	18	26	14	22	42	16	26	22	22	22
520	18	26	14	20	38	18	28	20	20	20
521	20	26	14	22	40	18	26	22	22	22
522	18	24	12	20	38	18	28	18	20	20
523	20	26	10	22	38	16	28	20	22	22
524	18	26	10	20	38	18	28	16	20	20
525	20	28	12	20	40	18	26	16	20	20
526	18	26	12	20	38	18	28	14	20	20
527	18	28	12	22	40	16	26	16	22	22
528	18	26	12	22	38	18	28	16	22	22
529	20	28	14	22	40	16	26	16	22	22
530	18	24	12	20	38	18	28	16	20	20
531	20	28	12	22	40	18	28	16	22	22
532	18	26	12	22	40	20	28	16	22	22
533	20	26	14	22	42	18	28	18	22	22
534	18	24	12	20	38	18	28	16	20	20
535	20	28	14	22	42	16	26	18	22	22
536	18	26	12	20	40	18	28	20	20	20
537	20	26	14	22	42	16	26	22	22	22
538	16	24	14	20	38	20	26	20	20	20
539	18	24	14	22	40	18	24	22	22	22
540	16	24	14	20	40	20	28	20	20	20
541	18	26	16	22	42	20	26	20	22	22
542	18	24	14	22	38	18	28	18	22	22
543	18	26	16	22	40	14	26	18	22	22
544	16	24	12	22	40	18	28	14	22	22
545	20	26	14	22	40	18	26	18	22	22
546	18	24	14	22	38	20	28	16	22	22
547	20	26	16	22	40	18	24	20	22	22
548	16	28	16	20	38	20	28	18	20	20
549	18	26	16	22	40	18	26	24	22	22
550	18	26	12	20	38	18	28	22	20	20
551	16	28	14	22	40	18	26	24	22	22
552	16	26	12	20	40	18	28	24	20	20
553	20	26	14	22	40	16	26	24	22	22
554	18	24	12	20	38	18	28	20	20	20
555	18	28	14	24	42	16	26	20	24	24
556	16	26	12	20	38	20	28	18	20	20
557	18	28	14	20	38	18	26	16	20	20
558	18	24	12	20	38	20	28	14	20	20
559	18	26	12	22	38	18	26	16	22	22
560	16	26	12	20	38	22	30	14	20	20
561	20	26	14	22	40	18	28	16	22	22
562	18	26	14	20	38	20	28	14	20	20
563	20	28	14	22	42	16	28	16	22	22
564	18	28	12	22	38	18	28	14	22	22
565	20	28	16	22	40	16	26	16	22	22
566	18	26	14	20	38	16	28	16	20	20
567	18	28	16	22	38	16	26	18	22	22
568	18	28	14	20	38	18	28	18	20	20
569	20	28	14	20	42	16	26	20	20	20
570	18	24	14	20	38	18	30	20	20	20
571	18	28	16	22	42	18	26	20	22	22
572	16	26	14	20	40	18	28	20	20	20
573	20	28	16	22	42	18	26	22	22	22
574	18	24	14	20	40	20	26	20	20	20
575	18	26	16	22	40	18	26	20	22	22
576	18	26	16	20	38	22	28	18	20	20
577	20	26	16	22	40	18	28	18	22	22
578	18	24	14	20	36	18	30	18	20	20
579	20	26	16	22	40	18	28	20	22	22
580	18	28	16	22	38	18	28	18	22	22
581	20	28	16	22	40	16	26	18	22	22
582	18	26	14	20	38	18	28	16	20	20
583	18	28	14	22	40	16	24	20	22	22
584	16	28	12	22	38	18	26	18	22	22
585	20	28	14	22	40	16	28	18	22	22
586	18	26	12	20	38	16	28	20	20	20
587	18	28	14	22	40	14	26	20	22	22
588	16	28	14	22	40	18	28	20	22	22
589	20	28	16	22	42	18	28	22	22	22
590	18	26	14	20	40	20	28	20	20	20
591	18	28	14	22	40	20	26	22	22	22
592	16	26	14	22	40	22	28	18	22	22
593	20	26	12	22	42	20	28	20	22	22
594	18	24	12	20	40	20	28	18	20	20
595	18	26	14	22	40	16	26	18	22	22
596	16	24	14	20	38	20	28	16	20	20
597	18	28	14	22	40	14	28	16	22	22
598	18	24	12	20	38	16	30	14	20	20
599	18	28	14	22	40	16	28	16	22	22
600	16	28	14	22	38	18	30	16	22	22
601	20	28	14	22	40	18	30	20	22	22
602	18	26	14	20	38	20	30	18	20	20
603	18	28	14	22	38	16	26	20	22	22
604	18	26	14	20	38	18	28	18	20	20
605	18	28	14	22	38	16	26	20	22	22
606	16	26	14	20	36	18	28	18	20	20
607	18	28	14	22	40	16	26	20	22	22
608	18	26	14	20	38	18	28	20	20	20
609	18	26	16	22	38	16	28	22	22	22
610	16	24	12	20	38	18	30	20	20	20
611	18	26	16	22	40	18	28	24	22	22
612	18	26	12	22	38	22	30	22	22	22
613	20	26	14	22	40	18	28	22	22	22
614	18	24	12	20	38	20	28	20	20	20
615	18	26	14	22	40	18	26	22	22	22
616	18	26	14	22	38	18	28	20	22	22
617	20	28	14	22	40	16	26	18	22	22
618	16	26	12	20	38	16	28	18	20	20
619	20	28	12	22	38	14	26	18	22	22
620	18	26	12	20	38	16	28	18	20	20
621	20	28	12	22	38	16	26	18	22	22
622	18	26	12	20	38	18	28	18	20	20
623	20	28	12	22	38	18	28	20	22	22
624	18	28	12	22	38	20	28	18	22	22
625	20	28	14	22	42	18	26	20	22	22
626	18	24	12	20	40	18	26	18	20	20
627	20	28	14	22	42	18	26	22	22	22
628	16	26	14	20	40	18	28	18	20	20
629	18	26	14	20	42	16	26	20	20	20
630	18	24	12	20	40	16	28	18	20	20
631	20	28	12	22	42	16	26	18	22	22
632	18	26	14	18	42	22	28	16	18	18
633	20	26	16	22	42	18	28	18	22	22
634	20	24	14	20	40	20	30	14	20	20
635	18	26	14	22	38	18	28	16	22	22
636	16	24	12	20	40	20	28	16	20	20
637	18	28	14	20	40	16	28	18	20	20
638	18	24	14	20	38	16	30	18	20	20
639	18	26	14	22	40	14	26	20	22	22
640	16	26	14	20	38	16	28	20	20	20
641	18	28	14	20	40	16	28	22	20	20
642	18	26	12	20	38	18	28	20	20	20
643	18	28	14	22	40	16	26	20	22	22
644	18	26	14	20	38	20	28	18	20	20
645	18	26	14	22	42	20	26	20	22	22
646	18	24	12	20	38	20	28	18	20	20
647	18	24	14	20	40	18	26	22	20	20
648	18	24	14	20	40	20	28	20	20	20
649	20	26	16	22	40	18	26	24	22	22
650	18	24	12	20	38	16	28	20	20	20
651	18	26	12	20	42	16	26	22	20	20
652	16	24	14	20	40	20	28	20	20	20
653	20	26	14	22	40	18	26	20	22	22
654	18	24	12	20	38	20	28	18	20	20
655	18	26	12	22	40	18	24	20	22	22
656	18	26	14	20	40	20	28	16	20	20
657	20	26	14	20	40	18	26	20	20	20
658	18	26	12	20	38	18	28	16	20	20
659	18	28	14	22	42	16	26	18	22	22
660	18	26	14	20	40	18	28	14	20	20
661	20	28	14	22	40	18	26	18	22	22
662	18	24	12	20	38	18	28	16	20	20
663	18	26	14	22	40	18	28	18	22	22
664	16	26	12	20	40	20	30	18	20	20
665	20	26	16	22	42	18	28	18	22	22
666	18	24	14	20	40	20	30	18	20	20
667	18	26	16	22	40	18	28	20	22	22
668	18	26	14	20	40	20	30	20	20	20
669	20	28	16	22	42	18	28	20	22	22
670	18	24	14	20	38	18	30	18	20	20
671	20	28	14	22	40	16	28	18	22	22
672	18	26	12	22	38	18	30	18	22	22
673	20	28	16	22	40	16	28	20	22	22
674	18	24	14	20	38	18	28	18	20	20
675	18	26	14	22	38	16	26	20	22	22
676	18	26	14	22	38	20	28	20	22	22
677	18	26	14	22	40	16	26	20	22	22
678	16	26	14	20	36	18	28	20	20	20
679	18	28	14	22	38	16	28	20	22	22
680	18	26	12	20	38	20	28	20	20	20
681	20	28	14	22	40	16	26	20	22	22
682	18	24	12	20	38	18	26	18	20	20
683	20	28	12	24	40	16	26	20	24	24
684	16	26	10	22	38	20	28	18	22	22
685	20	28	14	22	40	16	26	22	22	22
686	18	26	12	20	38	18	26	18	20	20
687	18	26	14	22	38	16	26	22	22	22
688	16	28	12	20	38	20	28	18	20	20
689	18	28	14	22	40	18	28	20	22	22
690	18	26	12	22	38	18	28	18	22	22
691	18	26	14	22	40	16	28	20	22	22
692	16	28	12	20	38	16	28	18	20	20
693	20	28	14	22	42	14	26	18	22	22
694	18	26	14	20	38	16	26	16	20	20
695	18	28	14	22	42	14	26	18	22	22
696	16	26	12	22	38	18	28	18	22	22
697	20	28	16	22	40	16	28	20	22	22
698	18	26	14	20	38	20	28	16	20	20
699	18	28	12	22	40	18	28	18	22	22
700	18	26	14	20	38	20	28	16	20	20
701	20	28	16	20	40	18	26	18	20	20
702	18	26	14	20	38	18	28	18	20	20
703	18	28	14	22	40	16	28	18	22	22
704	18	26	12	20	38	20	30	18	20	20
705	20	28	14	22	40	18	28	20	22	22
706	18	26	14	20	38	18	28	18	20	20
707	18	28	14	22	38	16	28	20	22	22
708	16	26	12	22	38	18	28	20	22	22
709	18	28	12	22	40	18	28	22	22	22
710	18	26	12	20	38	18	28	20	20	20
711	18	28	12	22	40	16	28	22	22	22
712	16	26	12	22	40	18	28	20	22	22
713	20	26	14	22	42	16	26	22	22	22
714	18	24	12	20	40	16	28	18	20	20
715	20	28	12	22	40	16	26	20	22	22
716	18	26	12	20	36	18	28	18	20	20
717	18	26	14	22	40	16	28	18	22	22
718	18	24	12	20	36	18	28	20	20	20
719	18	28	12	22	40	18	26	20	22	22
720	16	26	12	20	38	22	28	20	20	20
721	20	26	14	22	40	20	26	20	22	22
722	18	24	14	20	40	20	28	20	20	20
723	18	28	14	22	42	18	26	20	22	22
724	16	26	12	20	40	18	28	18	20	20
725	20	26	14	20	42	16	28	20	20	20
726	18	24	14	20	40	16	28	16	20	20
727	18	26	14	20	40	14	26	20	20	20
728	16	26	14	20	40	16	28	18	20	20
729	18	28	14	20	40	16	26	20	20	20
730	18	26	14	20	38	18	28	18	20	20
731	16	28	16	22	40	18	26	18	22	22
732	16	26	14	20	38	20	28	18	20	20
733	20	26	14	20	40	18	26	18	20	20
734	18	26	14	20	38	20	28	18	20	20
735	18	26	14	20	40	16	26	18	20	20
736	18	24	14	20	38	20	28	16	20	20
737	18	26	16	20	40	18	26	18	20	20
738	18	26	14	20	38	20	28	18	20	20
739	18	28	16	20	40	16	28	18	20	20
740	16	26	12	20	40	20	30	18	20	20
741	18	26	14	20	42	18	26	18	20	20
742	18	24	14	20	40	20	28	18	20	20
743	18	26	14	22	40	16	26	20	22	22
744	16	26	12	20	38	18	28	20	20	20
745	20	26	12	20	42	18	26	20	20	20
746	18	24	12	20	38	18	28	18	20	20
747	18	26	12	22	40	16	28	20	22	22
748	16	26	10	22	40	18	28	20	22	22
749	20	28	14	22	40	16	26	22	22	22
750	18	24	12	20	38	18	28	18	20	20
751	18	28	12	22	42	16	28	20	22	22
752	18	26	12	20	42	18	28	18	20	20
753	18	26	14	22	42	18	28	20	22	22
754	18	24	12	20	38	20	28	18	20	20
755	18	28	14	22	40	18	26	20	22	22
756	16	26	14	20	40	20	28	18	20	20
757	18	26	16	22	42	18	26	20	22	22
758	18	24	14	20	38	18	28	16	20	20
759	20	24	14	22	40	14	26	18	22	22
760	18	26	14	20	38	18	28	18	20	20
761	18	26	16	20	40	16	26	18	20	20
762	18	24	14	20	38	18	26	18	20	20
763	18	28	14	20	40	18	26	20	20	20
764	16	26	14	18	38	20	28	18	18	18
765	18	28	16	20	38	18	26	18	20	20
766	18	24	12	20	38	18	26	18	20	20
767	20	28	14	20	40	16	26	20	20	20
768	18	24	12	20	38	20	28	18	20	20
769	20	28	14	20	42	18	28	20	20	20
770	18	24	12	20	38	18	28	18	20	20
771	20	28	14	22	40	18	26	20	22	22
772	18	26	12	20	38	20	28	20	20	20
773	20	28	14	22	42	18	26	20	22	22
774	18	24	14	20	38	18	28	18	20	20
775	18	28	14	22	42	18	26	20	22	22
776	16	24	12	20	40	20	28	18	20	20
777	20	26	14	22	42	16	26	20	22	22
778	16	24	12	20	38	16	28	20	20	20
779	18	26	12	22	42	16	26	20	22	22
780	18	26	10	22	40	18	30	18	22	22
781	20	28	12	22	42	14	26	20	22	22
782	16	26	10	20	40	16	26	20	20	20
783	18	28	12	22	40	16	26	20	22	22
784	14	28	12	20	40	18	28	20	20	20
785	18	28	12	22	42	18	26	22	22	22
786	18	26	12	20	38	20	28	20	20	20
787	18	26	12	22	42	16	26	22	22	22
788	16	26	12	20	40	18	28	20	20	20
789	18	26	16	22	42	18	26	20	22	22
790	18	26	14	20	38	18	28	18	20	20
791	18	28	14	22	40	14	26	20	22	22
792	18	26	12	20	38	16	28	18	20	20
793	20	28	14	22	40	14	28	20	22	22
794	18	26	14	20	38	18	28	16	20	20
795	18	26	14	22	38	16	26	18	22	22
796	16	26	12	20	38	20	28	18	20	20
797	18	26	16	22	40	18	28	20	22	22
798	16	26	14	20	36	20	28	18	20	20
799	18	28	14	22	40	18	26	20	22	22
800	16	28	12	22	38	20	28	18	22	22
801	20	28	16	22	40	18	26	20	22	22
802	18	26	14	20	36	20	28	18	20	20
803	18	30	14	22	40	16	26	20	22	22
804	16	26	12	20	38	20	30	18	20	20
805	20	28	14	20	42	18	26	20	20	20
806	18	26	12	20	38	20	26	18	20	20
807	18	28	14	22	42	18	26	20	22	22
808	16	28	12	20	40	22	26	18	20	20
809	18	28	14	20	42	20	26	20	20	20
810	16	26	12	20	38	20	28	18	20	20
811	18	28	12	22	40	18	28	20	22	22
812	16	26	12	20	38	20	28	18	20	20
813	20	28	14	22	42	18	28	18	22	22
814	16	24	12	20	38	18	28	16	20	20
815	18	28	14	22	40	16	26	20	22	22
816	16	26	14	20	40	18	28	20	20	20
817	18	28	14	20	42	16	26	24	20	20
818	16	26	12	20	38	18	28	20	20	20
819	18	28	12	20	42	16	26	20	20	20
820	16	26	14	20	40	20	28	18	20	20
821	18	28	14	22	40	18	26	18	22	22
822	18	24	14	20	38	18	30	16	20	20
823	18	28	14	20	40	16	26	18	20	20
824	16	26	14	20	40	20	28	18	20	20
825	18	28	16	22	40	18	26	18	22	22
826	16	26	14	20	38	16	28	18	20	20
827	18	28	14	20	40	14	26	22	20	20
828	16	26	14	20	38	16	28	22	20	20
829	18	26	14	20	42	16	28	24	20	20
830	18	26	12	20	36	16	28	20	20	20
831	18	28	14	22	40	16	28	22	22	22
832	16	26	14	20	36	20	28	20	20	20
833	18	26	14	22	40	18	28	20	22	22
834	16	24	14	22	36	18	30	16	22	22
835	18	26	14	22	40	16	26	16	22	22
836	18	26	10	20	40	20	28	12	20	20
837	20	26	14	20	40	16	26	14	20	20
838	16	24	12	18	40	18	28	12	18	18
839	18	26	12	22	42	18	26	14	22	22
840	18	24	12	20	40	18	28	16	20	20
841	20	26	14	20	42	18	26	20	20	20
842	16	24	12	20	40	18	28	20	20	20
843	18	26	12	22	42	18	26	22	22	22
844	16	24	14	20	40	20	28	22	20	20
845	20	26	14	20	42	18	28	24	20	20
846	18	24	14	20	40	18	28	22	20	20
847	18	28	14	22	42	14	26	22	22	22
848	16	26	12	22	42	16	28	20	22	22
849	20	28	12	20	42	14	26	24	20	20
850	18	26	12	20	38	16	28	20	20	20
851	18	28	14	22	42	16	26	20	22	22
852	16	26	12	22	40	16	28	16	22	22
853	20	26	16	20	42	16	28	16	20	20
854	18	24	14	20	38	18	28	12	20	20
855	20	26	14	22	42	16	26	16	22	22
856	16	24	14	22	40	18	28	12	22	22
857	20	26	16	20	42	18	28	14	20	20
858	18	24	12	18	38	16	28	16	18	18
859	20	26	12	22	40	16	26	20	22	22
860	16	26	12	18	38	18	28	22	18	18
861	18	28	16	22	40	16	28	26	22	22
862	18	24	14	20	38	18	28	24	20	20
863	20	28	12	22	40	18	26	26	22	22
864	18	28	12	20	38	20	28	24	20	20
865	20	28	14	20	40	18	28	22	20	20
866	18	24	12	20	38	18	30	18	20	20
867	20	28	10	22	40	18	26	18	22	22
868	18	26	10	22	38	20	28	16	22	22
869	20	26	14	22	40	16	28	18	22	22
870	18	24	12	20	38	18	28	16	20	20
871	20	28	14	22	40	16	26	20	22	22
872	18	26	12	22	40	18	28	18	22	22
873	20	28	16	22	40	16	26	20	22	22
874	18	26	14	20	38	18	28	16	20	20
875	20	26	14	22	40	16	26	18	22	22
876	18	26	12	18	40	20	28	16	18	18
877	20	28	16	22	40	20	26	16	22	22
878	16	26	14	20	38	20	28	16	20	20
879	18	26	14	22	40	20	24	22	22	22
880	18	26	14	20	40	22	28	22	20	20
881	20	26	14	20	40	18	26	26	20	20
882	18	26	12	20	38	20	30	26	20	20
883	18	26	14	20	42	16	26	28	20	20
884	18	26	14	20	40	18	28	24	20	20
885	20	28	16	20	40	18	26	22	20	20
886	18	26	12	18	38	18	26	18	18	18
887	18	26	14	22	40	16	26	16	22	22
888	16	28	14	22	38	20	28	10	22	22
889	18	26	16	20	42	18	26	12	20	20
890	16	24	14	20	38	18	28	12	20	20
891	18	28	14	22	40	16	26	16	22	22
892	16	24	14	20	38	18	28	16	20	20
893	20	26	14	20	40	18	28	20	20	20
894	18	24	14	20	38	18	28	20	20	20
895	18	26	12	20	40	16	26	22	20	20
896	16	26	14	20	38	20	28	20	20	20
897	20	26	16	20	42	16	26	20	20	20
898	18	24	12	20	38	18	28	18	20	20
899	18	26	12	22	42	18	26	20	22	22
900	16	26	12	20	40	20	28	18	20	20
901	18	26	12	20	42	20	28	22	20	20
902	18	26	12	20	40	20	28	22	20	20
903	18	26	14	20	40	16	26	24	20	20
904	16	26	12	20	38	20	28	22	20	20
905	20	28	14	20	42	18	26	22	20	20
906	16	24	10	18	40	16	28	16	18	18
907	18	26	12	22	42	16	28	16	22	22
908	16	24	12	20	38	18	28	14	20	20
909	18	30	16	20	40	16	28	14	20	20
910	16	26	14	20	40	16	28	12	20	20
911	18	28	14	22	42	16	26	16	22	22
912	16	26	14	20	38	18	28	16	20	20
913	18	26	14	22	40	18	26	20	22	22
914	18	24	14	20	38	18	28	22	20	20
915	18	28	16	22	40	16	26	24	22	22
916	18	26	14	20	38	18	28	24	20	20
917	18	28	16	22	40	18	28	24	22	22
918	16	26	14	20	40	18	28	20	20	20
919	18	28	14	22	40	16	26	20	22	22
920	16	26	12	20	38	20	28	16	20	20
921	20	28	14	22	40	20	26	16	22	22
922	16	24	14	20	38	18	28	14	20	20
923	18	28	14	20	40	16	26	16	20	20
924	16	26	14	20	38	18	28	18	20	20
925	18	28	16	22	40	18	28	20	22	22
926	18	26	14	20	38	18	28	18	20	20
927	18	28	14	22	42	16	26	22	22	22
928	18	28	14	20	38	18	28	18	20	20
929	20	28	14	22	40	18	28	18	22	22
930	18	26	12	20	38	18	28	16	20	20
931	18	28	12	22	40	16	26	18	22	22
932	16	24	12	20	40	18	28	14	20	20
933	20	26	12	22	40	16	28	18	22	22
934	18	24	12	20	40	18	26	18	20	20
935	18	26	14	22	42	16	26	22	22	22
936	18	24	12	20	40	18	28	22	20	20
937	20	28	12	20	42	18	28	24	20	20
938	18	24	12	20	40	18	28	20	20	20
939	20	26	12	22	42	16	26	20	22	22
940	18	24	10	22	40	18	28	18	22	22
941	20	28	14	20	42	16	28	16	20	20
942	18	24	12	20	38	18	30	14	20	20
943	20	28	12	22	42	16	26	16	22	22
944	18	24	12	20	38	20	28	18	20	20
945	18	26	14	22	42	18	26	20	22	22
946	18	24	12	22	40	18	28	20	22	22
947	20	28	16	22	42	16	26	22	22	22
948	16	24	14	20	38	18	28	22	20	20
949	20	26	14	22	40	16	26	22	22	22
950	18	26	14	20	38	16	28	18	20	20
951	18	26	14	20	40	16	26	20	20	20
952	18	24	12	18	38	16	28	18	18	18
953	20	26	14	20	38	16	26	18	20	20
954	18	24	12	20	36	16	26	16	20	20
955	18	26	12	22	40	16	24	20	22	22
956	16	24	14	20	38	18	28	20	20	20
957	18	26	14	22	38	18	28	18	22	22
958	16	24	12	20	38	16	28	16	20	20
959	18	28	12	22	40	16	26	18	22	22
960	18	24	12	20	38	18	28	16	20	20
961	18	26	12	20	38	18	28	18	20	20
962	18	24	10	20	40	18	28	14	20	20
963	20	28	12	20	42	16	26	18	20	20
964	16	24	12	20	40	18	28	18	20	20
965	18	28	12	20	40	18	26	20	20	20
966	18	24	10	20	40	20	28	20	20	20
967	18	26	14	22	42	16	26	22	22	22
968	16	24	12	20	40	20	28	20	20	20
969	18	26	14	22	42	18	26	22	22	22
970	18	24	14	20	40	18	28	18	20	20
971	18	26	12	22	40	14	26	22	22	22
972	18	26	12	18	40	18	28	20	18	18
973	18	28	12	22	42	18	26	20	22	22
974	16	22	10	18	38	18	28	18	18	18
975	18	26	12	22	40	18	26	20	22	22
976	16	26	12	20	38	20	28	18	20	20
977	18	28	14	22	40	16	28	20	22	22
978	16	24	12	20	38	20	28	16	20	20
979	18	28	16	22	40	18	26	20	22	22
980	16	26	14	20	38	20	28	18	20	20
981	20	28	16	20	40	20	28	20	20	20
982	18	24	14	20	38	20	28	18	20	20
983	20	28	14	20	38	16	26	20	20	20
984	18	26	14	20	38	18	28	18	20	20
985	20	28	16	20	40	16	28	20	20	20
986	18	24	14	20	38	18	28	18	20	20
987	18	28	14	22	38	16	26	22	22	22
988	18	28	12	22	38	18	28	22	22	22
989	18	28	16	22	40	18	26	22	22	22
990	18	26	14	18	36	18	28	20	18	18
991	18	28	16	22	40	16	26	22	22	22
992	18	26	14	20	38	20	28	20	20	20
993	20	26	16	20	40	18	26	18	20	20
994	18	24	14	20	38	18	28	14	20	20
995	20	28	14	22	42	18	26	18	22	22
996	16	26	14	20	40	20	28	14	20	20
997	18	28	14	22	42	16	26	16	22	22
998	16	26	14	20	38	20	28	12	20	20
999	18	28	14	22	40	18	24	16	22	22
1000	16	26	12	20	42	20	28	16	20	20
1001	18	26	14	22	44	18	26	18	22	22
1002	18	24	14	20	40	20	28	18	20	20
1003	20	26	14	20	42	16	28	20	20	20
1004	18	24	14	20	42	18	28	20	20	20
1005	20	26	14	22	44	18	28	22	22	22
1006	20	26	12	20	40	18	28	20	20	20
1007	20	28	12	22	42	16	26	22	22	22
1008	18	26	14	20	40	18	28	22	20	20
1009	18	26	14	22	42	18	26	22	22	22
1010	16	26	12	22	40	18	28	20	22	22
1011	18	28	14	22	40	18	26	22	22	22
1012	14	26	14	20	40	20	28	20	20	20
1013	18	26	18	22	42	18	28	18	22	22
1014	16	26	14	20	40	18	30	16	20	20
1015	18	26	16	22	40	16	26	16	22	22
1016	18	26	12	22	38	18	28	14	22	22
1017	20	28	14	22	38	16	28	18	22	22
1018	18	26	10	20	36	18	30	16	20	20
1019	20	28	12	22	38	16	28	20	22	22
1020	18	28	12	20	38	20	28	18	20	20
1021	20	28	14	22	40	16	26	22	22	22
1022	16	26	12	20	38	18	28	22	20	20
1023	18	28	14	22	40	16	26	24	22	22
1024	16	26	12	22	38	18	28	22	22	22
1025	18	26	14	22	40	18	26	24	22	22
1026	16	24	12	22	40	18	26	22	22	22
1027	20	26	12	22	40	16	26	20	22	22
1028	18	26	12	20	38	18	28	20	20	20
1029	20	26	14	22	40	16	26	20	22	22
1030	18	24	12	20	40	18	28	18	20	20
1031	20	28	14	22	42	16	26	18	22	22
1032	16	26	14	20	40	18	28	16	20	20
1033	18	26	16	22	42	18	26	16	22	22
1034	16	24	14	20	38	20	28	16	20	20
1035	18	26	16	22	42	16	24	16	22	22
1036	16	24	14	20	40	18	28	14	20	20
1037	18	26	16	22	42	16	26	16	22	22
1038	18	24	12	20	38	18	28	16	20	20
1039	20	26	12	22	40	16	26	18	22	22
1040	18	24	12	22	38	20	28	20	22	22
1041	20	26	14	20	40	16	26	22	20	20
1042	18	26	12	20	38	18	28	22	20	20
1043	18	26	14	22	40	16	24	24	22	22
1044	16	24	12	22	38	20	28	22	22	22
1045	18	26	14	20	40	18	26	24	20	20
1046	16	22	12	20	38	18	28	20	20	20
1047	18	26	14	22	40	18	26	22	22	22
1048	18	24	14	22	38	20	30	20	22	22
1049	20	26	14	22	40	18	28	20	22	22
1050	16	24	12	20	38	18	28	18	20	20
1051	18	28	10	22	38	16	26	18	22	22
1052	18	26	12	20	38	18	28	18	20	20
1053	18	28	14	20	40	16	28	18	20	20
1054	16	24	12	20	38	18	28	16	20	20
1055	18	26	12	20	40	16	28	18	20	20
1056	18	24	12	20	38	18	28	16	20	20
1057	20	26	14	20	40	16	28	18	20	20
1058	20	24	12	20	38	18	28	16	20	20
1059	18	26	12	22	40	16	24	20	22	22
1060	16	26	14	20	38	20	28	20	20	20
1061	20	26	14	20	40	18	28	20	20	20
1062	18	24	12	18	38	18	28	20	18	18
1063	20	26	12	20	40	18	24	20	20	20
1064	18	26	14	20	40	18	28	20	20	20
1065	20	26	16	20	40	18	28	20	20	20
1066	18	24	12	18	38	20	28	18	18	18
1067	18	26	16	22	42	18	26	20	22	22
1068	16	24	14	20	40	20	28	18	20	20
1069	20	26	16	22	40	18	26	18	22	22
1070	18	24	14	22	40	18	28	14	22	22
1071	20	26	16	22	42	16	26	18	22	22
1072	18	24	14	20	40	18	28	14	20	20
1073	20	28	16	20	42	18	28	18	20	20
1074	18	24	14	20	40	18	28	14	20	20
1075	18	26	16	22	42	18	26	18	22	22
1076	18	26	14	20	38	18	28	18	20	20
1077	18	28	16	20	42	18	26	18	20	20
1078	16	24	14	20	40	18	28	18	20	20
1079	18	26	14	22	40	16	28	22	22	22
1080	18	26	12	22	38	20	28	20	22	22
1081	20	28	16	22	40	18	28	22	22	22
1082	18	24	12	20	38	18	30	20	20	20
1083	20	28	12	20	40	18	28	22	20	20
1084	18	26	12	20	38	18	28	20	20	20
1085	20	28	12	20	42	16	26	22	20	20
1086	18	26	12	20	38	18	28	18	20	20
1087	18	28	12	22	42	18	28	20	22	22
1088	16	26	12	22	40	20	28	18	22	22
1089	20	28	14	22	42	18	26	20	22	22
1090	18	24	12	20	38	18	30	16	20	20
1091	18	28	12	22	42	16	28	18	22	22
1092	16	26	12	22	40	18	28	18	22	22
1093	20	28	14	22	42	18	26	20	22	22
1094	18	26	12	20	38	18	28	18	20	20
1095	18	28	12	22	40	16	28	20	22	22
1096	18	26	12	22	40	20	28	18	22	22
1097	18	28	14	20	40	18	28	20	20	20
1098	18	26	12	20	40	18	28	18	20	20
1099	18	26	12	22	40	16	24	20	22	22
1100	18	26	14	22	38	20	28	18	22	22
1101	20	26	16	22	40	18	28	20	22	22
1102	18	24	14	22	38	18	28	16	22	22
1103	20	28	16	22	40	16	26	18	22	22
1104	18	24	14	22	38	20	26	18	22	22
1105	20	26	16	22	40	18	26	18	22	22
1106	16	24	14	20	38	18	28	18	20	20
1107	20	26	16	22	40	16	26	18	22	22
1108	16	24	12	20	38	18	28	18	20	20
1109	20	26	16	24	40	18	28	20	24	24
1110	18	24	14	20	38	18	28	18	20	20
1111	20	26	16	22	40	16	26	20	22	22
1112	16	26	14	22	38	20	28	18	22	22
1113	20	26	14	22	40	18	28	20	22	22
1114	18	24	12	22	38	18	28	18	22	22
1115	18	26	14	22	40	16	26	20	22	22
1116	16	26	12	20	38	20	30	18	20	20
1117	20	26	14	22	40	18	28	20	22	22
1118	18	24	12	20	38	18	28	18	20	20
1119	20	26	12	22	40	16	26	20	22	22
1120	18	26	12	20	38	20	26	18	20	20
1121	20	26	12	22	40	18	26	20	22	22
1122	18	24	12	20	38	18	28	18	20	20
1123	18	26	12	22	40	16	26	20	22	22
1124	16	26	12	22	38	18	28	20	22	22
1125	18	26	12	22	40	18	28	20	22	22
1126	18	24	12	20	42	18	28	18	20	20
1127	20	26	12	22	42	18	24	20	22	22
1128	18	24	14	22	40	18	26	18	22	22
1129	20	28	16	22	40	16	26	20	22	22
1130	18	24	14	20	38	18	26	18	20	20
1131	18	26	12	22	42	16	24	20	22	22
1132	16	26	12	22	38	18	28	18	22	22
1133	20	28	14	22	40	18	28	18	22	22
1134	18	26	12	20	38	18	28	18	20	20
1135	18	26	14	22	40	16	24	20	22	22
1136	16	26	12	22	40	20	28	18	22	22
1137	18	28	14	22	40	18	26	18	22	22
1138	18	24	14	20	38	18	26	18	20	20
1139	18	28	16	22	40	16	26	18	22	22
1140	18	26	14	20	36	18	28	16	20	20
1141	18	28	16	20	40	18	26	18	20	20
1142	18	24	14	18	36	18	30	18	18	18
1143	18	26	14	20	40	16	26	20	20	20
1144	16	26	14	20	36	18	28	20	20	20
1145	18	28	14	22	38	18	28	20	22	22
1146	18	24	12	20	36	18	28	18	20	20
1147	16	28	12	22	40	16	26	20	22	22
1148	16	26	12	20	38	20	28	20	20	20
1149	18	28	12	22	40	18	28	20	22	22
1150	18	24	10	20	40	18	28	18	20	20
1151	20	26	12	20	42	16	26	20	20	20
1152	18	26	10	20	40	18	28	18	20	20
1153	20	28	14	20	42	18	26	20	20	20
1154	18	24	12	20	40	20	28	16	20	20
1155	18	26	10	22	42	16	28	20	22	22
1156	16	24	12	20	40	20	28	18	20	20
1157	18	26	12	20	42	18	28	18	20	20
1158	16	26	12	20	38	20	30	16	20	20
1159	18	26	14	22	42	18	26	20	22	22
1160	16	26	12	22	40	20	28	16	22	22
1161	20	26	16	22	44	18	26	20	22	22
1162	18	24	12	20	40	18	28	20	20	20
1163	18	26	14	22	40	16	26	20	22	22
1164	18	26	14	20	40	18	28	18	20	20
1165	18	26	16	22	42	18	26	20	22	22
1166	18	24	12	20	40	18	30	18	20	20
1167	18	26	14	22	40	18	26	20	22	22
1168	18	24	14	20	40	20	28	18	20	20
1169	20	26	14	22	40	18	26	20	22	22
1170	18	24	14	20	38	20	26	18	20	20
1171	18	26	14	22	40	18	26	18	22	22
1172	16	26	14	22	40	18	28	18	22	22
1173	20	26	18	20	40	18	28	20	20	20
1174	20	24	16	20	38	18	28	16	20	20
1175	20	26	16	22	42	16	28	18	22	22
1176	18	24	14	22	40	18	28	18	22	22
1177	20	26	16	20	40	18	28	18	20	20
1178	18	26	14	20	38	18	26	16	20	20
1179	20	26	16	22	40	16	24	18	22	22
1180	18	26	14	22	38	20	26	18	22	22
1181	18	26	14	22	40	18	26	20	22	22
1182	18	24	14	20	40	20	28	18	20	20
1183	20	26	14	24	42	16	28	20	24	24
1184	18	24	12	20	40	20	32	18	20	20
1185	20	26	14	22	42	18	28	20	22	22
1186	18	24	12	20	42	18	30	18	20	20
1187	20	26	12	22	42	16	26	20	22	22
1188	18	28	12	22	40	18	28	20	22	22
1189	18	26	12	22	42	18	26	20	22	22
1190	16	26	12	20	40	18	26	18	20	20
1191	18	28	12	24	40	16	26	20	24	24
1192	18	26	14	22	40	18	28	18	22	22
1193	20	26	14	22	42	18	28	20	22	22
1194	18	24	12	20	42	18	30	16	20	20
1195	18	26	14	22	44	16	26	20	22	22
1196	18	26	12	20	42	18	28	18	20	20
1197	18	28	14	22	38	18	26	18	22	22
1198	18	26	12	22	38	18	28	16	22	22
1199	18	28	12	22	38	16	26	18	22	22
1200	18	26	14	22	38	20	28	18	22	22
1201	20	28	16	22	38	18	28	20	22	22
1202	16	26	14	22	36	18	28	18	22	22
1203	18	26	14	22	40	16	26	20	22	22
1204	18	26	12	22	38	20	28	20	22	22
1205	20	28	14	22	40	18	26	20	22	22
1206	18	24	14	22	38	18	26	18	22	22
1207	18	28	12	22	40	16	26	20	22	22
1208	18	26	12	22	38	18	28	20	22	22
1209	18	26	14	22	38	18	26	20	22	22
1210	16	24	12	20	36	18	30	18	20	20
1211	20	28	12	22	38	16	28	20	22	22
1212	16	28	12	22	40	18	30	20	22	22
1213	18	26	16	22	40	18	28	20	22	22
1214	18	24	12	22	38	18	28	18	22	22
1215	20	28	14	24	42	16	24	20	24	24
1216	18	26	12	22	40	20	26	16	22	22
1217	18	28	14	22	42	18	26	18	22	22
1218	18	24	12	20	38	18	28	16	20	20
1219	18	28	12	22	40	16	28	18	22	22
1220	16	26	10	20	38	20	30	16	20	20
1221	20	28	14	20	42	18	30	18	20	20
1222	18	26	12	20	40	18	30	18	20	20
1223	18	28	14	22	40	16	28	20	22	22
1224	18	26	12	22	38	18	28	20	22	22
1225	20	28	14	22	42	18	28	20	22	22
1226	18	26	12	20	40	18	26	20	20	20
1227	18	28	12	22	42	18	26	20	22	22
1228	18	24	12	20	40	20	28	18	20	20
1229	18	26	14	22	40	18	28	20	22	22
1230	18	24	12	18	38	18	28	18	18	18
1231	18	26	14	22	40	18	24	20	22	22
1232	16	26	12	20	38	20	26	18	20	20
1233	18	28	14	20	40	16	28	20	20	20
1234	18	24	12	20	40	18	26	18	20	20
1235	16	26	14	22	40	18	24	18	22	22
1236	16	26	14	20	38	20	28	18	20	20
1237	20	28	14	22	40	18	26	20	22	22
1238	18	24	14	20	40	18	28	18	20	20
1239	18	28	14	20	40	16	28	20	20	20
1240	16	26	12	20	38	20	28	18	20	20
1241	18	26	16	20	40	18	26	20	20	20
1242	18	24	12	20	38	18	28	18	20	20
1243	18	28	14	22	40	16	26	20	22	22
1244	16	26	12	18	38	18	28	20	18	18
1245	18	26	14	20	40	18	26	22	20	20
1246	18	24	12	20	38	18	28	20	20	20
1247	18	26	14	22	40	18	26	20	22	22
1248	16	24	14	20	38	20	28	20	20	20
1249	18	26	16	22	40	18	28	20	22	22
1250	18	24	12	20	40	18	28	18	20	20
1251	18	26	14	22	40	16	26	20	22	22
1252	16	26	12	20	40	18	28	16	20	20
1253	20	28	16	22	40	16	26	20	22	22
1254	18	26	14	20	38	16	30	16	20	20
1255	18	28	16	22	40	16	26	18	22	22
1256	18	26	12	20	40	18	28	16	20	20
1257	20	26	14	22	42	16	28	20	22	22
1258	16	24	12	20	38	20	28	18	20	20
1259	18	26	14	22	40	16	26	18	22	22
1260	16	24	14	20	38	20	28	18	20	20
1261	18	26	16	20	40	18	26	18	20	20
1262	18	24	14	20	38	18	28	16	20	20
1263	20	26	14	22	40	16	26	20	22	22
1264	16	26	16	20	38	18	28	18	20	20
1265	18	26	14	20	38	18	26	18	20	20
1266	16	26	12	20	38	18	28	18	20	20
1267	18	26	12	22	40	16	26	20	22	22
1268	18	26	12	22	36	20	28	18	22	22
1269	20	28	14	22	38	16	28	20	22	22
1270	18	26	12	20	38	20	30	18	20	20
1271	20	28	14	22	40	16	28	20	22	22
1272	16	26	12	22	40	18	28	18	22	22
1273	20	26	14	20	42	16	28	20	20	20
1274	18	24	12	20	38	18	28	18	20	20
1275	20	28	14	22	40	16	26	20	22	22
1276	18	26	12	22	40	20	26	18	22	22
1277	20	26	14	22	40	18	26	20	22	22
1278	18	26	12	20	38	18	28	16	20	20
1279	18	26	14	22	40	16	26	20	22	22
1280	16	26	14	20	40	18	30	18	20	20
1281	20	26	14	20	42	16	28	20	20	20
1282	18	22	12	18	40	18	28	20	18	18
1283	18	26	14	22	40	14	26	20	22	22
1284	16	24	14	22	40	18	30	20	22	22
1285	20	26	14	22	42	16	28	22	22	22
1286	18	24	12	20	40	18	28	18	20	20
1287	20	28	14	22	40	16	26	20	22	22
1288	16	26	14	22	38	18	28	18	22	22
1289	20	26	14	22	38	18	28	20	22	22
1290	18	26	14	20	38	18	26	18	20	20
1291	16	28	14	22	38	16	26	20	22	22
1292	16	26	14	22	36	18	30	18	22	22
1293	18	26	14	22	40	16	28	20	22	22
1294	18	24	14	22	38	18	28	18	22	22
1295	18	26	14	22	40	18	26	20	22	22
1296	18	26	14	22	38	18	28	16	22	22
1297	20	28	16	20	40	16	28	18	20	20
1298	18	24	14	20	36	18	30	16	20	20
1299	20	28	16	22	40	16	26	18	22	22
1300	18	28	14	20	38	18	28	18	20	20
1301	20	28	14	22	38	18	26	20	22	22
1302	16	26	12	20	38	18	28	18	20	20
1303	18	28	12	22	40	16	26	22	22	22
1304	16	26	12	22	40	20	28	20	22	22
1305	20	28	14	22	40	16	26	20	22	22
1306	18	24	12	22	38	18	28	18	22	22
1307	20	28	14	22	40	18	26	20	22	22
1308	20	26	12	22	40	20	28	18	22	22
1309	20	26	14	22	40	18	26	20	22	22
1310	18	24	12	20	38	18	28	20	20	20
1311	18	30	12	20	40	18	28	20	20	20
1312	16	24	12	22	40	20	28	18	22	22
1313	16	26	14	22	42	18	28	20	22	22
1314	16	24	12	20	38	18	30	18	20	20
1315	18	28	14	22	42	16	28	20	22	22
1316	18	26	12	22	38	18	30	18	22	22
1317	20	26	16	22	42	16	28	18	22	22
1318	18	26	14	20	40	16	26	16	20	20
1319	18	26	16	22	42	16	26	18	22	22
1320	16	26	14	20	40	18	30	18	20	20
1321	18	26	16	20	40	18	26	20	20	20
1322	18	26	14	18	38	20	28	18	18	18
1323	20	26	14	22	42	18	26	20	22	22
1324	18	26	14	20	40	20	28	18	20	20
1325	20	26	16	20	40	18	26	20	20	20
1326	18	24	14	20	38	20	28	18	20	20
1327	20	26	14	22	40	18	26	18	22	22
1328	18	26	14	22	38	20	28	18	22	22
1329	20	28	16	22	38	18	28	18	22	22
1330	18	26	14	20	36	18	28	16	20	20
1331	18	28	14	22	38	18	28	18	22	22
1332	16	26	14	22	38	18	28	16	22	22
1333	18	26	14	22	38	18	28	20	22	22
1334	18	24	14	18	36	20	28	16	18	18
1335	20	28	14	22	40	18	28	20	22	22
1336	18	26	12	20	38	20	26	18	20	20
1337	20	26	16	20	42	18	26	20	20	20
1338	18	24	12	20	38	18	28	16	20	20
1339	20	26	12	22	40	18	24	18	22	22
1340	16	24	14	20	38	20	28	18	20	20
1341	18	26	16	22	42	16	28	18	22	22
1342	16	24	14	20	40	18	30	16	20	20
1343	16	28	14	22	42	16	28	20	22	22
1344	16	26	12	20	42	20	28	18	20	20
1345	18	26	14	22	40	16	26	20	22	22
1346	18	24	12	20	40	18	28	16	20	20
1347	20	26	14	22	42	16	26	20	22	22
1348	16	24	12	22	40	20	28	18	22	22
1349	20	26	16	22	42	16	26	20	22	22
1350	18	24	12	20	40	18	28	16	20	20
1351	18	26	14	22	42	16	26	20	22	22
1352	16	24	14	22	40	18	28	18	22	22
1353	18	26	16	22	42	16	28	20	22	22
1354	18	24	12	18	40	18	28	18	18	18
1355	18	28	16	20	40	16	26	20	20	20
1356	16	26	14	18	38	18	30	18	18	18
1357	20	26	14	20	40	16	28	20	20	20
1358	20	24	12	18	38	18	28	16	18	18
1359	20	26	14	22	40	16	26	20	22	22
1360	18	24	12	22	40	18	28	18	22	22
1361	18	26	16	22	40	18	28	20	22	22
1362	16	26	14	22	38	20	30	18	22	22
1363	16	28	14	24	40	16	26	20	24	24
1364	16	28	14	22	38	20	28	18	22	22
1365	20	28	16	22	40	18	26	20	22	22
1366	20	26	14	20	38	18	28	18	20	20
1367	22	28	12	20	40	16	26	20	20	20
1368	20	24	10	18	36	16	28	20	18	18
1369	20	26	14	20	40	16	26	20	20	20
1370	16	24	10	20	38	18	28	20	20	20
1371	18	28	14	22	40	16	26	20	22	22
1372	16	26	12	20	40	20	28	20	20	20
1373	18	26	14	22	42	18	28	20	22	22
1374	16	26	12	20	40	18	26	18	20	20
1375	18	28	14	22	42	16	26	20	22	22
1376	18	26	12	20	40	18	28	18	20	20
1377	20	26	14	22	40	18	26	18	22	22
1378	18	26	12	20	38	18	28	16	20	20
1379	18	26	12	24	40	14	26	20	24	24
1380	16	26	14	20	38	18	26	18	20	20
1381	18	28	12	22	42	18	26	20	22	22
1382	16	26	12	20	38	18	26	18	20	20
1383	16	26	14	24	42	16	26	20	24	24
1384	16	26	14	20	38	20	26	20	20	20
1385	20	28	16	20	40	18	26	20	20	20
1386	18	24	12	20	42	18	28	18	20	20
1387	20	26	16	20	42	18	26	20	20	20
1388	18	26	14	20	38	20	26	20	20	20
1389	20	26	16	22	40	16	26	20	22	22
1390	18	26	12	20	36	18	28	18	20	20
1391	20	26	14	22	38	18	28	20	22	22
1392	16	24	12	20	36	18	28	18	20	20
1393	18	26	14	20	40	18	28	20	20	20
1394	18	26	12	20	36	18	28	18	20	20
1395	18	28	14	22	40	16	26	20	22	22
1396	18	26	14	20	38	20	28	18	20	20
1397	20	28	16	20	40	18	26	20	20	20
1398	18	26	14	20	38	18	28	18	20	20
1399	18	26	14	22	40	16	26	20	22	22
1400	18	24	12	20	38	18	28	18	20	20
1401	20	28	14	22	42	16	26	18	22	22
1402	18	24	12	18	38	18	28	18	18	18
1403	18	26	14	22	38	16	26	20	22	22
1404	18	26	12	20	38	20	28	20	20	20
1405	20	26	14	22	40	18	28	20	22	22
1406	20	24	12	20	38	18	28	18	20	20
1407	20	26	14	22	40	18	26	20	22	22
1408	18	26	14	20	40	18	26	18	20	20
1409	20	26	16	22	40	18	28	20	22	22
1410	18	24	12	18	38	18	28	18	18	18
1411	18	26	12	20	40	16	28	18	20	20
1412	16	24	12	18	40	18	28	18	18	18
1413	18	26	14	22	40	18	28	20	22	22
1414	16	24	14	20	38	20	28	18	20	20
1415	18	28	14	24	40	18	26	20	24	24
1416	16	26	14	24	38	20	30	18	24	24
1417	18	26	16	24	40	18	26	20	24	24
1418	18	24	14	20	38	18	28	18	20	20
1419	20	26	14	22	40	16	26	18	22	22
1420	16	24	14	20	38	20	28	18	20	20
1421	18	26	16	20	40	18	28	18	20	20
1422	16	24	14	16	38	18	30	18	16	16
1423	16	28	14	20	40	16	28	20	20	20
1424	18	26	14	18	40	20	30	18	18	18
1425	18	28	16	22	40	16	26	20	22	22
1426	16	26	12	20	40	20	28	18	20	20
1427	18	28	14	24	40	18	26	20	24	24
1428	18	26	16	22	40	20	28	18	22	22
1429	20	28	16	22	42	18	26	20	22	22
1430	18	26	14	20	40	18	28	16	20	20
1431	18	28	12	22	40	16	26	20	22	22
1432	16	26	12	22	38	18	28	18	22	22
1433	18	28	14	22	40	16	28	18	22	22
1434	18	26	12	22	38	18	28	16	22	22
1435	18	28	14	22	40	16	26	20	22	22
1436	16	26	12	22	38	18	30	18	22	22
1437	20	28	14	22	40	18	28	20	22	22
1438	18	24	12	20	38	18	28	18	20	20
1439	20	26	14	22	42	16	26	20	22	22
1440	18	26	14	20	40	18	28	20	20	20
1441	20	26	16	22	40	18	28	20	22	22
1442	18	24	14	20	38	18	28	18	20	20
1443	18	26	14	22	40	16	26	20	22	22
1444	16	26	14	20	38	20	28	18	20	20
1445	20	28	16	24	40	16	28	20	24	24
1446	18	26	14	22	40	18	30	20	22	22
1447	18	26	16	24	40	16	26	22	24	24
1448	16	26	14	22	38	20	28	20	22	22
1449	20	26	16	22	40	18	28	20	22	22
1450	18	24	14	20	38	18	28	18	20	20
1451	18	26	14	20	40	18	26	20	20	20
1452	16	24	12	20	38	20	28	18	20	20
1453	18	26	14	20	40	18	26	18	20	20
1454	18	24	12	20	38	20	30	18	20	20
1455	18	26	12	22	40	16	28	18	22	22
1456	16	26	12	20	38	18	30	18	20	20
1457	20	28	16	22	40	18	26	20	22	22
1458	18	26	12	20	38	18	28	16	20	20
1459	20	28	12	20	38	16	26	20	20	20
1460	18	26	10	20	38	20	28	18	20	20
1461	20	26	14	22	40	18	26	20	22	22
1462	18	24	12	20	40	20	28	18	20	20
1463	18	26	12	22	40	16	26	20	22	22
1464	18	26	12	22	40	20	28	18	22	22
1465	20	28	14	24	42	18	26	18	24	24
1466	18	24	12	22	40	20	28	18	22	22
1467	20	26	14	24	40	18	26	20	24	24
1468	20	26	12	22	40	18	28	18	22	22
1469	20	26	14	20	42	18	26	20	20	20
1470	18	24	12	20	38	18	26	18	20	20
1471	18	26	12	20	40	16	26	20	20	20
1472	16	24	12	20	40	16	28	18	20	20
1473	18	26	12	22	42	18	28	18	22	22
1474	16	24	12	20	40	18	30	18	20	20
1475	18	26	14	22	42	18	26	20	22	22
1476	16	26	12	20	40	18	28	18	20	20
1477	18	28	14	22	40	18	28	20	22	22
1478	18	26	14	20	38	18	28	18	20	20
1479	20	26	14	22	40	16	28	20	22	22
1480	18	26	14	20	36	16	28	18	20	20
1481	20	26	14	20	40	16	28	20	20	20
1482	18	24	14	20	38	16	28	18	20	20
1483	18	26	12	22	40	16	26	20	22	22
1484	16	24	12	20	36	18	26	18	20	20
1485	18	26	16	22	40	16	28	18	22	22
1486	16	22	14	20	38	18	28	18	20	20
1487	18	26	16	22	38	16	26	20	22	22
1488	16	26	12	20	38	20	28	18	20	20
1489	20	28	16	20	40	16	28	20	20	20
1490	16	26	12	20	38	18	28	18	20	20
1491	20	28	12	20	38	16	28	20	20	20
1492	18	26	10	20	38	20	28	18	20	20
1493	20	28	14	22	40	18	26	20	22	22
1494	18	24	12	22	38	20	28	18	22	22
1495	18	28	14	22	40	18	26	20	22	22
1496	18	24	12	22	40	18	26	18	22	22
1497	20	26	14	22	42	18	28	20	22	22
1498	18	26	12	20	38	18	28	16	20	20
1499	20	28	12	22	40	16	26	18	22	22
1500	18	26	12	20	38	18	28	18	20	20
1501	20	28	14	22	40	18	26	20	22	22
1502	18	26	12	20	38	18	28	18	20	20
1503	18	28	14	22	40	16	26	20	22	22
1504	16	24	14	22	40	20	28	18	22	22
1505	18	26	14	22	42	18	26	20	22	22
1506	18	24	12	22	40	18	28	18	22	22
1507	18	26	16	22	42	16	26	18	22	22
1508	18	24	14	20	40	18	28	18	20	20
1509	20	26	16	22	44	18	28	20	22	22
1510	18	24	14	20	38	18	30	18	20	20
1511	20	26	14	22	40	16	26	20	22	22
1512	18	26	14	22	40	18	30	18	22	22
1513	20	28	16	22	40	18	28	18	22	22
1514	18	24	14	20	38	18	28	18	20	20
1515	18	28	16	22	40	16	26	20	22	22
1516	18	26	14	20	38	18	28	18	20	20
1517	20	26	16	22	40	18	28	18	22	22
1518	18	24	14	20	38	20	30	18	20	20
1519	18	26	14	22	38	18	26	20	22	22
1520	18	26	14	20	38	20	28	18	20	20
1521	20	28	16	20	40	18	28	18	20	20
1522	18	24	12	20	38	20	28	18	20	20
1523	18	28	14	22	38	18	26	18	22	22
1524	18	26	12	20	38	20	30	16	20	20
1525	20	28	16	22	40	18	28	20	22	22
1526	18	24	14	20	38	18	28	18	20	20
1527	18	26	14	22	42	18	26	20	22	22
1528	18	26	12	20	38	18	28	18	20	20
1529	20	26	16	22	42	18	28	20	22	22
1530	18	24	12	22	40	20	28	18	22	22
1531	18	28	14	24	42	16	26	18	24	24
1532	16	26	14	20	40	20	28	18	20	20
1533	20	28	14	22	42	18	28	18	22	22
1534	16	26	12	20	38	18	30	16	20	20
1535	20	28	14	22	42	18	26	20	22	22
1536	16	28	12	20	40	20	28	20	20	20
1537	20	28	14	20	40	18	28	20	20	20
1538	18	26	12	20	38	18	28	18	20	20
1539	20	26	14	22	40	18	26	20	22	22
1540	18	24	14	20	40	18	28	18	20	20
1541	20	26	14	24	40	18	28	20	24	24
1542	18	24	14	20	38	18	28	18	20	20
1543	18	26	14	22	40	16	26	20	22	22
1544	18	26	12	20	38	18	28	18	20	20
1545	18	30	14	22	38	18	28	20	22	22
1546	16	26	14	20	36	18	28	20	20	20
1547	18	28	14	20	40	16	26	22	20	20
1548	16	24	14	20	38	18	28	18	20	20
1549	18	28	16	20	40	18	28	22	20	20
1550	18	26	14	20	38	18	30	20	20	20
1551	18	26	14	22	40	16	28	20	22	22
1552	16	26	14	22	38	18	28	20	22	22
1553	18	28	16	22	40	16	26	20	22	22
1554	16	26	12	20	38	18	28	18	20	20
1555	18	28	12	22	40	16	26	20	22	22
1556	16	26	12	20	38	18	28	18	20	20
1557	18	28	14	20	40	16	26	20	20	20
1558	20	26	12	18	36	18	30	18	18	18
1559	18	28	10	20	40	16	28	20	20	20
1560	16	24	12	20	40	20	30	18	20	20
1561	18	26	12	22	40	18	28	20	22	22
1562	18	24	12	20	38	18	28	18	20	20
1563	20	26	12	22	40	18	26	20	22	22
1564	16	26	14	20	40	20	28	18	20	20
1565	20	26	16	20	40	16	26	20	20	20
1566	18	24	14	18	36	16	28	16	18	18
1567	20	26	12	20	40	16	26	18	20	20
1568	16	26	14	20	40	18	30	18	20	20
1569	20	26	14	22	40	16	28	20	22	22
1570	16	24	14	20	38	18	30	18	20	20
1571	18	26	14	24	40	16	26	20	24	24
1572	16	26	12	20	38	18	28	18	20	20
1573	20	26	14	24	42	18	28	20	24	24
1574	18	24	14	20	40	18	28	18	20	20
1575	18	26	14	22	40	16	28	20	22	22
1576	18	26	14	20	38	18	28	18	20	20
1577	20	26	14	20	40	16	26	20	20	20
1578	18	24	14	18	38	16	30	18	18	18
1579	20	26	14	20	40	16	28	20	20	20
1580	18	26	14	20	38	18	28	18	20	20
1581	18	26	14	20	40	16	26	20	20	20
1582	18	26	12	20	38	18	30	18	20	20
1583	18	28	12	22	40	14	28	20	22	22
1584	16	24	12	20	38	18	28	18	20	20
1585	18	26	14	22	40	16	28	20	22	22
1586	16	26	12	20	38	18	30	18	20	20
1587	18	26	14	22	42	16	26	20	22	22
1588	18	26	12	18	40	18	30	18	18	18
1589	18	26	16	20	40	16	28	20	20	20
1590	18	26	14	20	38	18	30	18	20	20
1591	18	28	12	22	40	16	26	18	22	22
1592	18	26	12	22	40	18	30	16	22	22
1593	20	28	12	20	42	18	28	18	20	20
1594	18	26	12	20	40	18	28	18	20	20
1595	18	28	14	22	40	16	26	18	22	22
1596	16	26	14	20	40	20	28	18	20	20
1597	18	26	16	22	42	16	26	18	22	22
1598	16	24	14	18	38	18	28	18	18	18
1599	16	26	16	22	40	16	26	18	22	22
1600	16	26	14	20	38	20	28	18	20	20
1601	20	26	16	20	40	18	26	20	20	20
1602	18	26	14	20	38	18	28	18	20	20
1603	20	28	14	22	40	18	26	20	22	22
1604	18	26	14	22	38	20	28	18	22	22
1605	20	26	14	22	40	18	28	20	22	22
1606	16	26	14	20	38	18	28	18	20	20
1607	16	26	14	22	40	18	24	20	22	22
1608	16	26	14	22	40	18	26	18	22	22
1609	18	28	16	22	40	16	26	20	22	22
1610	18	24	14	20	40	18	30	16	20	20
1611	18	26	16	22	42	16	28	18	22	22
1612	18	26	14	20	38	18	30	18	20	20
1613	22	28	14	20	40	16	28	20	20	20
1614	18	26	12	20	38	18	30	18	20	20
1615	18	28	14	22	40	18	26	20	22	22
1616	16	24	12	22	38	18	28	20	22	22
1617	18	26	14	20	40	16	26	20	20	20
1618	16	24	12	20	38	18	30	18	20	20
1619	16	26	14	20	40	18	26	20	20	20
1620	16	26	12	22	40	20	28	18	22	22
1621	20	26	14	22	42	18	24	20	22	22
1622	18	24	12	20	40	20	28	18	20	20
1623	20	28	14	22	40	18	26	20	22	22
1624	18	26	12	22	40	18	28	20	22	22
1625	20	26	14	22	40	16	28	20	22	22
1626	16	24	12	20	40	16	28	18	20	20
1627	20	28	14	22	40	16	26	20	22	22
1628	16	26	14	22	40	18	30	18	22	22
1629	18	26	16	22	40	18	28	20	22	22
1630	16	24	14	20	40	20	30	18	20	20
1631	18	28	14	22	42	16	26	20	22	22
1632	16	26	14	22	40	22	28	18	22	22
1633	20	26	16	22	40	18	26	20	22	22
1634	16	24	14	20	38	20	28	18	20	20
1635	18	28	16	22	38	18	26	20	22	22
1636	18	28	14	20	38	18	28	16	20	20
1637	20	28	14	22	40	18	26	20	22	22
1638	18	24	12	20	38	18	26	18	20	20
1639	18	28	14	22	38	16	26	20	22	22
1640	16	26	14	20	38	18	26	18	20	20
1641	20	28	16	22	40	18	24	20	22	22
1642	16	26	14	22	38	20	26	18	22	22
1643	18	28	16	22	38	16	26	20	22	22
1644	18	26	12	20	38	20	28	18	20	20
1645	20	26	16	22	40	18	28	18	22	22
1646	18	24	12	20	38	18	30	18	20	20
1647	18	26	12	20	40	16	28	20	20	20
1648	18	26	12	20	38	18	28	18	20	20
1649	18	28	12	20	40	18	26	20	20	20
1650	16	26	10	20	40	18	28	18	20	20
1651	16	28	12	22	40	18	26	22	22	22
1652	16	26	12	20	40	18	26	18	20	20
1653	18	28	12	22	40	18	26	20	22	22
1654	16	26	12	22	38	18	26	18	22	22
1655	18	28	14	22	42	16	26	20	22	22
1656	16	28	12	20	40	18	26	18	20	20
1657	20	28	12	20	40	18	26	20	20	20
1658	18	26	12	20	38	18	28	18	20	20
1659	18	28	12	20	40	16	26	20	20	20
1660	16	28	12	20	40	18	28	18	20	20
1661	18	28	14	22	42	18	26	18	22	22
1662	16	24	12	20	38	18	28	18	20	20
1663	18	28	14	24	40	16	26	20	24	24
1664	18	28	12	20	38	18	28	18	20	20
1665	18	26	16	22	40	18	28	20	22	22
1666	18	24	12	20	38	18	30	16	20	20
1667	18	28	16	22	38	16	28	20	22	22
1668	16	28	12	18	38	20	30	18	18	18
1669	18	28	14	20	40	18	28	20	20	20
1670	18	26	12	20	38	18	28	18	20	20
1671	18	30	14	20	40	18	26	20	20	20
1672	16	26	14	20	38	20	26	18	20	20
1673	18	28	16	22	40	18	26	20	22	22
1674	16	26	16	20	38	18	28	18	20	20
1675	18	28	18	24	40	16	26	20	24	24
1676	16	24	14	20	38	18	26	18	20	20
1677	20	26	16	20	40	18	26	20	20	20
1678	18	24	14	20	38	18	28	18	20	20
1679	18	28	14	22	40	16	26	20	22	22
1680	16	26	12	20	40	20	30	18	20	20
1681	20	28	14	20	42	18	28	20	20	20
1682	18	24	12	18	38	16	30	18	18	18
1683	18	26	14	22	40	16	26	20	22	22
1684	16	24	12	20	38	18	28	20	20	20
1685	20	26	14	22	40	18	26	20	22	22
1686	16	24	12	22	40	18	28	18	22	22
1687	18	26	14	20	42	16	26	20	20	20
1688	18	24	12	20	42	20	28	18	20	20
1689	20	26	14	22	44	18	28	20	22	22
1690	18	24	12	20	42	18	28	18	20	20
1691	18	28	14	22	42	14	28	18	22	22
1692	18	28	14	20	40	18	28	18	20	20
1693	20	26	16	22	42	18	26	18	22	22
1694	18	24	12	20	40	18	26	18	20	20
1695	18	28	14	22	42	16	26	20	22	22
1696	18	26	14	20	40	18	28	18	20	20
1697	20	26	14	20	40	16	28	20	20	20
1698	18	24	12	20	40	16	30	18	20	20
1699	20	26	14	22	42	16	28	18	22	22
1700	18	24	14	20	40	18	30	18	20	20
1701	20	28	16	22	42	16	28	20	22	22
1702	16	26	12	20	38	18	30	18	20	20
1703	18	28	14	20	40	16	28	20	20	20
1704	16	26	12	20	36	16	30	18	20	20
1705	18	26	16	20	38	16	28	20	20	20
1706	16	24	14	20	36	18	30	18	20	20
1707	18	26	14	22	40	16	28	20	22	22
1708	18	24	12	22	38	18	28	20	22	22
1709	18	26	14	22	40	14	28	20	22	22
1710	18	24	12	20	38	18	30	20	20	20
1711	18	28	14	24	40	16	26	20	24	24
1712	16	24	12	20	40	18	28	18	20	20
1713	20	28	14	22	40	16	26	20	22	22
1714	18	24	12	20	38	16	28	18	20	20
1715	20	26	14	22	40	16	26	20	22	22
1716	18	24	12	20	38	18	28	18	20	20
1717	20	26	14	22	40	18	26	20	22	22
1718	18	24	12	20	38	18	28	18	20	20
1719	20	26	12	22	40	16	26	20	22	22
1720	18	26	12	20	40	18	28	18	20	20
1721	20	26	14	22	42	16	26	20	22	22
1722	16	26	12	20	40	16	28	16	20	20
1723	20	28	14	22	40	14	26	18	22	22
1724	18	26	12	20	40	18	28	18	20	20
1725	20	28	14	22	40	16	28	20	22	22
1726	18	26	10	20	36	18	30	18	20	20
1727	18	28	14	22	40	16	28	20	22	22
1728	18	26	14	20	40	20	28	20	20	20
1729	20	28	14	20	40	18	26	20	20	20
1730	18	26	12	20	38	20	28	18	20	20
1731	20	28	16	22	40	18	26	18	22	22
1732	18	26	12	20	40	20	28	16	20	20
1733	20	28	16	22	42	18	28	18	22	22
1734	18	26	14	20	38	18	28	16	20	20
1735	20	28	14	22	40	16	26	18	22	22
1736	16	26	14	20	38	20	30	18	20	20
1737	18	28	16	22	38	18	28	20	22	22
1738	16	24	14	18	38	20	30	18	18	18
1739	18	28	12	20	38	18	26	20	20	20
1740	18	26	12	20	38	20	30	18	20	20
1741	20	26	16	22	40	18	26	20	22	22
1742	16	24	14	20	38	18	28	18	20	20
1743	18	26	14	22	40	16	26	20	22	22
1744	16	24	12	22	38	20	28	18	22	22
1745	18	26	14	22	40	18	26	18	22	22
1746	16	24	12	20	38	20	28	18	20	20
1747	18	28	14	22	38	16	28	20	22	22
1748	16	26	12	20	38	20	30	18	20	20
1749	18	28	14	20	40	18	28	20	20	20
1750	18	26	12	18	38	20	28	18	18	18
1751	18	28	14	22	40	16	26	22	22	22
1752	18	26	12	22	40	20	28	18	22	22
1753	20	28	14	22	42	18	24	20	22	22
1754	18	26	12	20	38	18	26	18	20	20
1755	18	28	14	22	40	16	24	20	22	22
1756	16	26	14	22	40	18	26	18	22	22
1757	18	28	16	22	42	18	26	20	22	22
1758	16	26	12	20	40	20	28	18	20	20
1759	20	28	14	20	42	16	26	20	20	20
1760	16	28	12	20	38	18	28	16	20	20
1761	20	26	14	22	40	18	28	20	22	22
1762	18	26	12	20	38	18	26	18	20	20
1763	18	28	14	22	40	16	24	20	22	22
1764	16	28	14	20	38	18	28	18	20	20
1765	18	28	14	22	42	18	28	18	22	22
1766	18	26	12	20	38	18	28	16	20	20
1767	18	28	12	22	42	18	28	20	22	22
1768	16	28	14	20	40	20	28	18	20	20
1769	18	28	16	22	40	18	30	20	22	22
1770	16	26	12	20	38	18	30	18	20	20
1771	20	28	12	20	38	16	28	20	20	20
1772	16	26	14	20	38	18	30	18	20	20
1773	18	28	14	22	40	18	28	20	22	22
1774	16	24	12	20	40	18	28	18	20	20
1775	18	26	12	22	42	16	24	20	22	22
1776	16	24	14	22	42	18	28	18	22	22
1777	18	26	14	22	42	16	26	20	22	22
1778	16	24	14	22	38	16	28	18	22	22
1779	16	26	14	22	42	16	26	18	22	22
1780	18	26	14	22	40	18	28	18	22	22
1781	20	28	14	22	42	16	26	20	22	22
1782	18	26	12	20	38	18	28	18	20	20
1783	18	28	14	22	38	16	26	20	22	22
1784	16	26	12	20	40	18	28	18	20	20
1785	18	28	14	22	40	18	26	20	22	22
1786	18	24	12	20	38	18	28	18	20	20
1787	18	24	14	24	40	16	26	20	24	24
1788	16	26	14	20	38	18	28	18	20	20
1789	18	28	14	22	40	18	26	20	22	22
1790	18	26	12	20	38	18	26	18	20	20
1791	20	26	16	22	38	16	26	20	22	22
1792	18	28	14	20	36	18	28	18	20	20
1793	20	28	14	22	38	16	26	20	22	22
1794	18	26	12	20	38	18	28	18	20	20
1795	18	26	16	22	40	16	26	20	22	22
1796	16	24	14	20	38	16	28	18	20	20
1797	18	26	16	22	40	16	24	20	22	22
1798	18	26	14	20	38	18	28	18	20	20
1799	18	28	14	22	40	16	24	18	22	22
1800	18	26	12	20	40	18	28	16	20	20
1801	20	28	16	20	40	16	26	18	20	20
1802	18	26	14	20	38	16	28	18	20	20
1803	20	28	14	22	40	16	28	20	22	22
1804	16	28	12	20	40	18	30	18	20	20
1805	20	28	12	22	40	16	28	20	22	22
1806	18	24	10	20	40	18	30	18	20	20
1807	18	26	12	22	40	16	28	20	22	22
1808	16	24	10	22	38	18	30	18	22	22
1809	20	26	12	22	42	18	28	20	22	22
1810	16	24	12	20	38	18	28	18	20	20
1811	18	26	12	20	40	16	26	20	20	20
1812	18	26	12	22	38	20	28	18	22	22
1813	20	26	14	20	42	18	28	20	20	20
1814	18	24	14	20	40	18	28	18	20	20
1815	20	28	16	22	40	16	26	20	22	22
1816	18	28	14	20	38	18	26	20	20	20
1817	18	26	14	20	40	16	26	20	20	20
1818	16	26	12	20	38	16	26	18	20	20
1819	18	28	14	22	40	16	26	18	22	22
1820	18	26	14	22	40	20	28	18	22	22
1821	20	26	16	22	40	18	24	20	22	22
1822	18	26	14	22	38	20	28	18	22	22
1823	20	28	14	24	40	18	26	20	24	24
1824	18	28	14	22	38	20	28	18	22	22
1825	20	28	16	22	40	18	28	18	22	22
1826	18	26	12	20	36	16	30	18	20	20
1827	20	28	14	22	38	16	26	20	22	22
1828	18	26	12	18	38	20	30	18	18	18
1829	20	28	14	20	40	16	26	20	20	20
1830	18	26	12	20	36	18	28	18	20	20
1831	18	30	14	22	38	16	26	20	22	22
1832	16	26	14	22	38	20	28	18	22	22
1833	20	28	16	22	40	18	26	20	22	22
1834	18	26	14	22	38	20	26	18	22	22
1835	18	28	14	22	40	18	26	20	22	22
1836	18	28	12	20	40	20	28	18	20	20
1837	20	28	14	22	42	18	28	20	22	22
1838	16	26	12	20	38	18	30	18	20	20
1839	18	28	12	22	42	16	28	20	22	22
1840	18	26	12	20	38	18	28	18	20	20
1841	20	28	14	22	40	18	28	20	22	22
1842	16	24	12	20	38	20	30	18	20	20
1843	18	28	14	22	40	18	28	20	22	22
1844	16	24	14	22	42	20	28	18	22	22
1845	20	26	14	22	40	18	28	20	22	22
1846	18	24	12	20	42	20	30	18	20	20
1847	20	26	14	22	42	16	28	20	22	22
1848	16	26	12	20	40	20	28	18	20	20
1849	20	28	14	22	42	18	28	20	22	22
1850	18	26	12	20	38	18	30	18	20	20
1851	18	26	14	22	40	18	26	20	22	22
1852	16	26	12	22	40	20	28	18	22	22
1853	20	28	16	24	40	18	26	18	24	24
1854	16	24	14	22	38	18	28	18	22	22
1855	20	28	16	24	40	16	24	20	24	24
1856	16	26	14	22	38	18	26	18	22	22
1857	20	28	16	22	40	16	26	20	22	22
1858	18	26	12	20	38	16	28	18	20	20
1859	18	28	14	22	38	16	26	22	22	22
1860	16	26	14	20	38	18	28	18	20	20
1861	20	28	14	20	40	18	28	18	20	20
1862	18	24	14	20	38	18	30	18	20	20
1863	20	26	14	22	40	16	28	20	22	22
1864	18	26	12	20	38	18	28	18	20	20
1865	20	28	16	22	40	16	26	18	22	22
1866	18	26	14	20	38	18	28	18	20	20
1867	18	28	14	22	40	16	26	20	22	22
1868	16	26	12	20	40	18	28	18	20	20
1869	18	28	14	22	40	16	26	18	22	22
1870	18	24	12	20	40	18	30	18	20	20
1871	20	26	12	22	40	16	28	20	22	22
1872	18	26	12	20	40	20	28	18	20	20
1873	20	28	12	22	40	16	26	18	22	22
1874	18	24	12	22	40	18	30	18	22	22
1875	20	28	12	22	42	16	26	20	22	22
1876	18	26	10	20	40	20	26	18	20	20
1877	18	28	14	22	42	16	26	20	22	22
1878	18	24	14	20	40	18	28	18	20	20
1879	18	28	14	22	42	16	26	18	22	22
1880	18	26	12	20	40	18	28	16	20	20
1881	20	26	14	22	42	16	26	20	22	22
1882	18	24	12	20	40	18	30	18	20	20
1883	20	28	14	22	40	16	26	20	22	22
1884	18	26	14	20	38	20	28	18	20	20
1885	20	26	16	22	40	16	28	20	22	22
1886	18	24	12	22	38	18	28	18	22	22
1887	20	26	14	22	42	16	26	20	22	22
1888	16	26	14	22	40	20	28	18	22	22
1889	20	28	16	22	40	16	26	20	22	22
1890	18	24	14	20	38	18	26	16	20	20
1891	20	28	14	22	40	16	26	20	22	22
1892	18	26	12	20	38	18	28	18	20	20
1893	20	28	16	22	40	16	28	18	22	22
1894	18	24	14	18	36	18	30	18	18	18
1895	20	28	14	22	38	14	26	20	22	22
1896	18	26	12	20	36	18	30	18	20	20
1897	20	28	14	20	40	16	28	20	20	20
1898	18	24	12	20	38	18	28	20	20	20
1899	18	26	14	22	42	16	26	20	22	22
1900	18	26	12	20	40	20	26	18	20	20
1901	20	28	14	22	42	18	26	20	22	22
1902	18	24	12	20	38	18	28	16	20	20
1903	20	26	14	22	38	16	26	20	22	22
1904	18	26	10	20	38	18	30	16	20	20
1905	20	28	14	20	40	16	28	18	20	20
1906	18	24	12	20	40	16	30	16	20	20
1907	18	28	12	22	40	16	28	20	22	22
1908	16	26	12	20	40	18	28	18	20	20
1909	20	28	14	22	42	18	26	20	22	22
1910	18	24	12	20	42	18	28	16	20	20
1911	18	26	12	22	40	18	26	18	22	22
1912	16	24	12	22	40	18	28	16	22	22
1913	20	26	16	22	42	18	26	18	22	22
1914	18	24	12	20	40	18	28	18	20	20
1915	20	28	14	22	40	16	26	20	22	22
1916	16	26	14	20	38	20	30	18	20	20
1917	20	28	16	20	40	18	28	20	20	20
1918	18	24	14	20	38	18	28	18	20	20
1919	20	28	14	22	40	16	26	20	22	22
1920	18	26	12	20	38	20	26	18	20	20
1921	20	26	14	20	40	16	26	20	20	20
1922	18	24	14	20	38	18	28	16	20	20
1923	20	26	16	22	40	16	26	20	22	22
1924	18	24	14	20	38	18	28	16	20	20
1925	20	28	14	22	40	18	26	18	22	22
1926	18	26	14	20	38	18	30	18	20	20
1927	20	26	16	22	40	16	26	20	22	22
1928	16	28	12	20	38	20	28	18	20	20
1929	20	28	14	22	40	18	28	20	22	22
1930	16	26	12	20	38	18	30	18	20	20
1931	18	28	12	22	40	16	26	20	22	22
1932	16	26	12	20	36	20	28	18	20	20
1933	18	26	14	22	40	16	28	20	22	22
1934	18	26	12	20	38	20	30	18	20	20
1935	18	26	16	24	40	16	26	20	24	24
1936	16	26	12	22	40	18	28	18	22	22
1937	20	28	14	22	40	16	28	20	22	22
1938	18	28	12	20	40	18	28	16	20	20
1939	20	28	14	24	42	16	28	20	24	24
1940	16	26	12	22	38	20	30	18	22	22
1941	18	28	14	22	40	18	26	20	22	22
1942	18	24	12	20	38	18	28	16	20	20
1943	20	26	14	22	40	16	26	20	22	22
1944	16	24	12	22	40	20	28	18	22	22
1945	20	28	16	22	42	18	28	20	22	22
1946	18	26	14	22	42	18	28	18	22	22
1947	20	28	16	24	40	16	26	18	24	24
1948	18	26	14	22	40	20	28	18	22	22
1949	20	28	16	20	40	18	26	20	20	20
1950	18	26	14	20	38	20	28	18	20	20
1951	20	28	16	20	40	16	28	18	20	20
1952	16	26	14	20	38	18	28	20	20	20
1953	20	26	16	22	38	18	26	20	22	22
1954	18	24	12	20	38	20	28	18	20	20
1955	20	26	16	22	40	16	26	20	22	22
1956	16	26	14	22	38	18	28	18	22	22
1957	20	28	16	22	40	16	26	20	22	22
1958	18	24	12	20	38	18	28	18	20	20
1959	20	28	14	24	40	16	26	20	24	24
1960	18	26	12	22	38	18	28	18	22	22
1961	20	28	14	22	40	18	26	20	22	22
1962	18	24	10	20	40	20	30	18	20	20
1963	18	26	14	22	40	16	28	20	22	22
1964	18	26	10	20	40	20	28	18	20	20
1965	20	28	14	22	42	18	28	22	22	22
1966	18	24	12	20	40	18	28	18	20	20
1967	20	26	14	24	42	18	26	20	24	24
1968	18	26	12	22	42	18	28	18	22	22
1969	20	28	14	24	42	18	26	20	24	24
1970	18	26	12	22	40	18	28	18	22	22
1971	18	28	14	22	40	16	26	20	22	22
1972	18	28	12	20	38	20	28	18	20	20
1973	18	28	14	20	40	16	26	20	20	20
1974	18	24	12	20	40	18	28	18	20	20
1975	18	26	12	22	40	16	28	20	22	22
1976	18	24	14	22	38	18	28	18	22	22
1977	18	26	14	22	40	16	26	20	22	22
1978	18	24	12	20	40	18	28	18	20	20
1979	18	28	14	24	40	16	26	20	24	24
1980	18	24	14	22	38	18	28	18	22	22
1981	18	26	14	22	40	16	26	18	22	22
1982	18	24	12	20	36	18	30	18	20	20
1983	20	26	14	22	40	16	28	20	22	22
1984	18	26	12	22	36	20	28	18	22	22
1985	20	28	14	20	40	18	28	20	20	20
1986	18	24	14	20	38	18	28	18	20	20
1987	20	26	14	22	40	16	26	20	22	22
1988	18	26	12	22	40	18	28	20	22	22
1989	18	28	16	22	40	16	26	20	22	22
1990	18	26	14	20	38	18	28	18	20	20
1991	20	26	14	22	38	16	26	20	22	22
1992	18	26	12	20	38	18	28	18	20	20
1993	20	26	14	20	40	16	28	20	20	20
1994	18	24	10	20	38	18	28	18	20	20
1995	20	26	14	22	38	18	26	20	22	22
1996	16	26	12	18	38	18	28	18	18	18
1997	18	28	12	20	40	16	26	22	20	20
1998	18	26	10	20	40	18	28	18	20	20
1999	20	26	14	22	40	16	26	18	22	22
[truncated: 8,001 more rows]
